# Supplementary material for: Maternal TDP-43 interacts with RNA Pol II and regulates zygotic genome activation
Source: Nat Commun. 2023 Jul 17;14:4275. doi: 10.1038/s41467-023-39924-1 (PMC10352294; doi:10.1038/s41467-023-39924-1)
Supplement: Supplementary file 4 — Source Data [file 41467_2023_39924_MOESM4_ESM.xlsx]

## Sheet: Figure 1d
		Figure 1d the number of embryos obtained from the control and Tdp43 KO mice at E0.5, E1.5, E2.5
Figure 1d
E0.5	embryo	embryos obtain from mice
		repeat1	repeat2	repeat3	repeat4	repeat5	repeat6	repeat7	repeat8	repeat9	repeat10	repeat11	repeat12	repeat13	repeat14	repeat15	repeat16
Control	number of 1cell	14	31	9	8	17	9	23	20	14	22	10	8	27	10	27	25
		repeat1	repeat2	repeat3	repeat4	repeat5	repeat6	repeat7	repeat8	repeat9	repeat10	repeat11	repeat12	repeat13
oKO	number of 1cell	9	5	4	9	16	15	36	10	30	19	31	7	14
E1.5
		repeat1	repeat2	repeat3	repeat4	repeat5	repeat6	repeat7	repeat8	repeat9
Control	number of 1cell	0	0	0	0	0	0	0	0	0
	number of 2cell	17	13	30	29	9	4	30	7	3
		repeat1	repeat2	repeat3	repeat4	repeat5	repeat6	repeat7	repeat8	repeat9	repeat10	repeat11	repeat12	repeat13
oKO	number of 1cell	0	0	0	0	12	8	4	7	11	12	0	0	0
	number of 2cell	34	8	12	3	14	13	23	29	23	29	5	2	2
E2.5
		repeat1	repeat2	repeat3	repeat4	repeat5	repeat6	repeat7	repeat8	repeat9	repeat10
Control	number of 1cell	0	0	0	0	0	0	0	0	0	0
	number of 2cell	0	0	0	0	0	0	0	0	0	0
	number of 3/4cell	0	0	0	0	0	0	0	0	0	0
	number of Morula	13	20	16	22	25	11	16	25	5	7
		repeat1	repeat2	repeat3	repeat4	repeat5	repeat6	repeat7	repeat8	repeat9	repeat10	repeat11	repeat12
oKO	number of 1cell	0	0	0	0	0	0	0	0	0	0	6	8
	number of 2cell	23	8	3	17	17	10	15	4	3	5	8	2
	number of 3/4cell	0	0	0	0	0	7	1	1	0	2	7	0
	number of Morula	0	0	0	0	0	0	0	0	0	0	0	0

## Sheet: Figure 3C
Figure 3c Ip of TDP-43 or IP of Polr2a with ESC lysis

## Sheet: Figure 4e
Figure 4e, Gene promoters overlapped by TDP-43/Pol II shared peaks
All genes			ZGA genes
Mrpl15	Overlap		Rrs1	Overlap
Tcea1	Overlap		Nabp1	Overlap
Pcmtd1	Overlap		Mars2	Overlap
Rrs1	Overlap		9430016H08Rik	Overlap
Adhfe1	Overlap		Bzw1	Overlap
Mybl1	Overlap		Trak2	Overlap
1700034P13Rik	Overlap		Als2	Overlap
Vcpip1	Overlap		Fzd7	Overlap
Snord87	Overlap		Rpl37a	Overlap
Snhg6	Overlap		Fam134a	Overlap
Ncoa2	Overlap		Dnpep	Overlap
Tram1	Overlap		Utp14b	Overlap
Lactb2	Overlap		Cul3	Overlap
Terf1	Overlap		Alppl2	Overlap
4930444P10Rik	Overlap		Tmem185b	Overlap
Rpl7	Overlap		Tmem177	Overlap
Rdh10	Overlap		Kdm5b	Overlap
Ube2w	Overlap		Glrx2	Overlap
Tceb1	Overlap		Tsen15	Overlap
D030040B21Rik	Overlap		Dhx9	Overlap
Tmem70	Overlap		Npl	Overlap
Tram2	Overlap		Glul	Overlap
Fam135a	Overlap		Tor1aip2	Overlap
Lmbrd1	Overlap		Fam20b	Overlap
Gm13363	Overlap		Cacybp	Overlap
Ptp4a1	Overlap		Gas5	Overlap
Prim2	Overlap		Gpr161	Overlap
1700001G17Rik	Overlap		Fcgr3	Overlap
Mir5103	Overlap		B4galt3	Overlap
Ccdc115	Overlap		F11r	Overlap
Imp4	Overlap		Alyref2	Overlap
Ptpn18	Overlap		D1Pas1	Overlap
Hs6st1	Overlap		Tatdn3	Overlap
Uggt1	Overlap		Ints7	Overlap
Arid5a	Overlap		1700034H15Rik	Overlap
Kansl3	Overlap		A630066F11Rik	Overlap
Lman2l	Overlap		Enpp3	Overlap
Cnnm3	Overlap		Fam26f	Overlap
Ankrd39	Overlap		Sesn1	Overlap
Lipt1	Overlap		Ostm1	Overlap
Txndc9	Overlap		Bend3	Overlap
Eif5b	Overlap		Ranbp2	Overlap
Rev1	Overlap		10-Sep	Overlap
Pdcl3	Overlap		Herc4	Overlap
Rpl31	Overlap		Sirt1	Overlap
Rnf149	Overlap		Pdxk	Overlap
Tgfbrap1	Overlap		Stk11	Overlap
AI597479	Overlap		1600002K03Rik	Overlap
Uxs1	Overlap		Adat3	Overlap
Tpp2	Overlap		Mknk2	Overlap
Wdr75	Overlap		Gadd45b	Overlap
Slc39a10	Overlap		Gna11	Overlap
Nabp1	Overlap		Pwp1	Overlap
Myo1b	Overlap		Spic	Overlap
Gls	Overlap		Apaf1	Overlap
Hibch	Overlap		Ikbip	Overlap
Pms1	Overlap		Tmpo	Overlap
Ormdl1	Overlap		Nudt4	Overlap
Gtf3c3	Overlap		Dusp6	Overlap
Sf3b1	Overlap		Slc35e3	Overlap
Coq10b	Overlap		Hsd17b6	Overlap
Mob4	Overlap		Spryd4	Overlap
Mars2	Overlap		Mmp19	Overlap
9430016H08Rik	Overlap		Ormdl2	Overlap
Tyw5	Overlap		Cd63	Overlap
Bzw1	Overlap		Sfi1	Overlap
Clk1	Overlap		Gal3st1	Overlap
Ppil3	Overlap		Rasl10a	Overlap
Nif3l1	Overlap		Pgam2	Overlap
Orc2	Overlap		Tmed4	Overlap
Trak2	Overlap		Gm11974	Overlap
Stradb	Overlap		C1d	Overlap
Tmem237	Overlap		Zrsr1	Overlap
Als2	Overlap		Xpo1	Overlap
Fzd7	Overlap		Prorsd1	Overlap
Sumo1	Overlap		Ubtd2	Overlap
Nop58	Overlap		Pank3	Overlap
Bmpr2	Overlap		Hmmr	Overlap
Cyp20a1	Overlap		Timd2	Overlap
Ino80d	Overlap		Hnrnpab	Overlap
Ino80dos	Overlap		Nhp2	Overlap
Klf7	Overlap		Rmnd5b	Overlap
Creb1	Overlap		Gm2a	Overlap
Mettl21a	Overlap		Gemin5	Overlap
2810408I11Rik	Overlap		Zfp867	Overlap
Ccnyl1	Overlap		Pld6	Overlap
Plekhm3	Overlap		Pemt	Overlap
Pikfyve	Overlap		Smcr8	Overlap
Rpe	Overlap		Shmt1	Overlap
Kansl1l	Overlap		Map2k3	Overlap
Bard1	Overlap		2310047M10Rik	Overlap
Atic	Overlap		Wrap53	Overlap
Mreg	Overlap		Sat2	Overlap
Pecr	Overlap		Mpdu1	Overlap
Tmem169	Overlap		Tnfsf12	Overlap
Xrcc5	Overlap		Cldn7	Overlap
Smarcal1	Overlap		Gabarap	Overlap
Rpl37a	Overlap		C1qbp	Overlap
Arpc2	Overlap		Ggt6	Overlap
Aamp	Overlap		Itgae	Overlap
Pnkd	Overlap		Tsr1	Overlap
Catip	Overlap		Wdr81	Overlap
Rqcd1	Overlap		Timm22	Overlap
Usp37	Overlap		Rab34	Overlap
Zfp142	Overlap		Slc13a2	Overlap
Bcs1l	Overlap		Wsb1	Overlap
Ttll4	Overlap		Cct6b	Overlap
Nhej1	Overlap		AA465934	Overlap
Cnppd1	Overlap		Znhit3	Overlap
Fam134a	Overlap		Prr11	Overlap
Zfand2b	Overlap		Srsf1	Overlap
Abcb6	Overlap		2210409E12Rik	Overlap
Atg9a	Overlap		Coil	Overlap
Ankzf1	Overlap		Dgke	Overlap
Tuba4a	Overlap		Nme2	Overlap
Stk11ip	Overlap		Tob1	Overlap
Slc4a3	Overlap		Calcoco2	Overlap
Farsb	Overlap		Gm11517	Overlap
Ap1s3	Overlap		Fbxo47	Overlap
Mrpl44	Overlap		Stac2	Overlap
Cul3	Overlap		Casc3	Overlap
Trip12	Overlap		Klhl11	Overlap
Fbxo36	Overlap		Rundc1	Overlap
Mir8096	Overlap		Ifi35	Overlap
9930111H07Rik	Overlap		LOC666331	Overlap
Psmd1	Overlap		Rdm1	Overlap
Armc9	Overlap		Lsm12	Overlap
Snord82	Overlap		Hexim1	Overlap
Ncl	Overlap		Arf2	Overlap
C130036L24Rik	Overlap		Mettl2	Overlap
Ptma	Overlap		Tlk2	Overlap
Pde6d	Overlap		Map3k3	Overlap
Cops7b	Overlap		Nol11	Overlap
Alppl2	Overlap		Slc16a6	Overlap
Eif4e2	Overlap		Cdc42ep4	Overlap
Gigyf2	Overlap		Ttyh2	Overlap
Dgkd	Overlap		Nt5c	Overlap
A730008H23Rik	Overlap		Grb2	Overlap
Hjurp	Overlap		Ube2o	Overlap
Sh3bp4	Overlap		1810032O08Rik	Overlap
Cops8	Overlap		2810008D09Rik	Overlap
Rbm44	Overlap		Socs3	Overlap
Ilkap	Overlap		Cbx8	Overlap
Per2	Overlap		Pde6g	Overlap
Ndufa10	Overlap		Ccdc137	Overlap
Dusp28	Overlap		Arl16	Overlap
Capn10	Overlap		Fam195b	Overlap
Pask	Overlap		Alyref	Overlap
Ppp1r7	Overlap		Pcyt2	Overlap
Mir6902	Overlap		Wdr45b	Overlap
Mir6345	Overlap		Fkbp1b	Overlap
Sept2	Overlap		Atad2b	Overlap
Farp2	Overlap		Odc1	Overlap
Stk25	Overlap		Adi1	Overlap
Bok	Overlap		Nampt	Overlap
Thap4	Overlap		Dnajb9	Overlap
Atg4b	Overlap		Ap4s1	Overlap
Dtymk	Overlap		Strn3	Overlap
Ing5	Overlap		Prps1l3	Overlap
D2hgdh	Overlap		Gemin2	Overlap
Ppip5k2	Overlap		Mgat2	Overlap
Gin1	Overlap		Dnaaf2	Overlap
Pign	Overlap		L2hgdh	Overlap
2310035C23Rik	Overlap		Tmx1	Overlap
Zcchc2	Overlap		3110056K07Rik	Overlap
Tsn	Overlap		Ppm1a	Overlap
Nifk	Overlap		Sgpp1	Overlap
Clasp1	Overlap		Hspa2	Overlap
2900060B14Rik	Overlap		Pigh	Overlap
Tmem185b	Overlap		Gm20337	Overlap
3830432H09Rik	Overlap		Isca2	Overlap
Ptpn4	Overlap		Mfsd7c	Overlap
Tmem177	Overlap		Smek1	Overlap
Dbi	Overlap		Moap1	Overlap
3110009E18Rik	Overlap		Snhg10	Overlap
Insig2	Overlap		Gskip	Overlap
Ddx18	Overlap		Yy1	Overlap
Actr3	Overlap		Bag5	Overlap
2900009J06Rik	Overlap		4930427A07Rik	Overlap
Ccnt2	Overlap		D430020J02Rik	Overlap
Rab3gap1	Overlap		Mplkip	Overlap
R3hdm1	Overlap		BC005537	Overlap
Ubxn4	Overlap		Rpp40	Overlap
Mcm6	Overlap		Nol7	Overlap
Dars	Overlap		Gadd45g	Overlap
Cd55	Overlap		Nop16	Overlap
Pfkfb2	Overlap		Faf2	Overlap
Yod1	Overlap		Zfp346	Overlap
Srgap2	Overlap		B230219D22Rik	Overlap
Fam72a	Overlap		Zfp367	Overlap
Slc41a1	Overlap		Ell2	Overlap
Rab29	Overlap		Arrdc3	Overlap
Nucks1	Overlap		Polr3g	Overlap
Mdm4	Overlap		Rps23	Overlap
Ppp1r15b	Overlap		Bhmt2	Overlap
Sox13	Overlap		Aggf1	Overlap
Zbed6	Overlap		Hexb	Overlap
Zc3h11a	Overlap		Ipo11	Overlap
Adipor1	Overlap		Mier3	Overlap
Klhl12	Overlap		Mrps30	Overlap
Rabif	Overlap		Kctd6	Overlap
Kdm5b	Overlap		Nr1d2	Overlap
Ube2t	Overlap		Arf4	Overlap
Rnpep	Overlap		Smim4	Overlap
Timm17a	Overlap		Cdkn3	Overlap
Ddx59	Overlap		Ccnb1ip1	Overlap
9230116N13Rik	Overlap		Rpph1	Overlap
Kif14	Overlap		Tox4	Overlap
Trove2	Overlap		Rab2b	Overlap
Uchl5	Overlap		1700123O20Rik	Overlap
Rgs2	Overlap		Pabpn1	Overlap
Tpr	Overlap		Mdp1	Overlap
BC003331	Overlap		Sdr39u1	Overlap
Ivns1abp	Overlap		Pspc1	Overlap
Swt1	Overlap		N6amt2	Overlap
Trmt1l	Overlap		Defb42	Overlap
Rnf2	Overlap		Piwil2	Overlap
Edem3	Overlap		Nufip1	Overlap
Tsen15	Overlap		Rgcc	Overlap
Arpc5	Overlap		Dis3	Overlap
Smg7	Overlap		Klf5	Overlap
Shcbp1l	Overlap		Spry2	Overlap
Dhx9	Overlap		Zfp622	Overlap
Npl	Overlap		Pabpc1	Overlap
Mir8114	Overlap		Ubr5	Overlap
Glul	Overlap		Utp23	Overlap
Xpr1	Overlap		Chrac1	Overlap
Cep350	Overlap		Zfp623	Overlap
Tor1aip1	Overlap		Zfp707	Overlap
Tor1aip2	Overlap		Slc39a4	Overlap
Abl2	Overlap		Kifc2	Overlap
Fam20b	Overlap		Ppp1r16a	Overlap
BC026585	Overlap		Zfp7	Overlap
Rfwd2	Overlap		Commd5	Overlap
Mrps14	Overlap		Zfp647	Overlap
Cacybp	Overlap		Pdxp	Overlap
Zbtb37	Overlap		Ankrd54	Overlap
Gas5	Overlap		Polr2f	Overlap
Snord47	Overlap		Syngr1	Overlap
Dars2	Overlap		Tef	Overlap
Cenpl	Overlap		Ccdc134	Overlap
Suco	Overlap		Pim3	Overlap
Pigc	Overlap		Syce3	Overlap
Mettl13	Overlap		Cpne8	Overlap
Vamp4	Overlap		Rarg	Overlap
Prrc2c	Overlap		Mfsd5	Overlap
Kifap3	Overlap		Amhr2	Overlap
BC055324	Overlap		Prr13	Overlap
Mettl18	Overlap		Nfe2	Overlap
Slc19a2	Overlap		Zfp263	Overlap
Blzf1	Overlap		Tnfrsf17	Overlap
Nme7	Overlap		Hic2	Overlap
4930568G15Rik	Overlap		2510002D24Rik	Overlap
Tiprl	Overlap		Hira	Overlap
Gpr161	Overlap		Yeats2	Overlap
Dcaf6	Overlap		Eif2b5	Overlap
Mpc2	Overlap		Polr2h	Overlap
Mpzl1	Overlap		Senp2	Overlap
Tada1	Overlap		Etv5	Overlap
Uck2	Overlap		Ppp1r2	Overlap
Tmco1	Overlap		Pak2	Overlap
Aldh9a1	Overlap		Fbxo45	Overlap
Mgst3	Overlap		Tfrc	Overlap
Hsd17b7	Overlap		Fyttd1	Overlap
3110045C21Rik	Overlap		Itgb5	Overlap
Uap1	Overlap		Kpna1	Overlap
Fcgr3	Overlap		Polq	Overlap
Ndufs2	Overlap		Poglut1	Overlap
B4galt3	Overlap		BC027231	Overlap
Ppox	Overlap		Dppa4	Overlap
Ufc1	Overlap		Tomm70a	Overlap
Dedd	Overlap		Cggbp1	Overlap
Nit1	Overlap		Gabpa	Overlap
Pfdn2	Overlap		Bach1	Overlap
Klhdc9	Overlap		Gart	Overlap
Tstd1	Overlap		Acat2	Overlap
F11r	Overlap		1600012H06Rik	Overlap
Alyref2	Overlap		Chd1	Overlap
Pex19	Overlap		Tnfrsf12a	Overlap
Dcaf8	Overlap		Cldn6	Overlap
Pigm	Overlap		Flywch1	Overlap
Fh1	Overlap		Tceb2	Overlap
Opn3	Overlap		Eci1	Overlap
Becn2	Overlap		Pgp	Overlap
Sdccag8	Overlap		Snhg9	Overlap
Adss	Overlap		Rpl3l	Overlap
Cox20	Overlap		Msrb1	Overlap
Hnrnpu	Overlap		Fahd1	Overlap
Efcab2	Overlap		Narfl	Overlap
Smyd3	Overlap		Rab40c	Overlap
Tfb2m	Overlap		Decr2	Overlap
Cnst	Overlap		Mapk14	Overlap
Ahctf1	Overlap		Cdkn1a	Overlap
Parp1	Overlap		Ppil1	Overlap
H3f3a	Overlap		Wdr4	Overlap
Sde2	Overlap		Akap8	Overlap
Pycr2	Overlap		BC033916	Overlap
Nvl	Overlap		Stk19	Overlap
Cnih4	Overlap		1110038B12Rik	Overlap
Wdr26	Overlap		Msh5	Overlap
Lbr	Overlap		Ly6g5c	Overlap
Srp9	Overlap		Apom	Overlap
Degs1	Overlap		Lst1	Overlap
Trp53bp2	Overlap		H2-Q10	Overlap
1700056E22Rik	Overlap		Tcf19	Overlap
Dusp10	Overlap		Cchcr1	Overlap
Mir1981	Overlap		Gnl1	Overlap
Marc2	Overlap		A930015D03Rik	Overlap
C130074G19Rik	Overlap		Cdc5l	Overlap
Iars2	Overlap		Mad2l1bp	Overlap
Bpnt1	Overlap		Polh	Overlap
Eprs	Overlap		Polr1c	Overlap
Rrp15	Overlap		Dnph1	Overlap
D1Pas1	Overlap		Ptcra	Overlap
Spata17	Overlap		Gltscr1l	Overlap
Gpatch2	Overlap		Rab5a	Overlap
Cenpf	Overlap		Ticam1	Overlap
A230020J21Rik	Overlap		Bambi	Overlap
Mfsd7b	Overlap		Taf4b	Overlap
Tatdn3	Overlap		Rprd1a	Overlap
Nsl1	Overlap		Tslp	Overlap
Ppp2r5a	Overlap		2410004N09Rik	Overlap
Dtl	Overlap		Cdc25c	Overlap
Ints7	Overlap		Etf1	Overlap
Nek2	Overlap		Snhg4	Overlap
Slc30a1	Overlap		Cystm1	Overlap
1700034H15Rik	Overlap		Hars2	Overlap
Traf5	Overlap		Gnpda1	Overlap
Diexf	Overlap		Prelid2	Overlap
A130010J15Rik	Overlap		Fem1c	Overlap
Mtrf1l	Overlap		Slc12a2	Overlap
Fbxo5	Overlap		Mppe1	Overlap
Zbtb2	Overlap		Mex3c	Overlap
A630066F11Rik	Overlap		Smad7	Overlap
Pcmt1	Overlap		Ier3ip1	Overlap
Nup43	Overlap		Cndp2	Overlap
Katna1	Overlap		Fbxo15	Overlap
Zc3h12d	Overlap		Suv420h1	Overlap
Shprh	Overlap		Chka	Overlap
B230208H11Rik	Overlap		Tcirg1	Overlap
Sf3b5	Overlap		BC021614	Overlap
Ltv1	Overlap		Rad9a	Overlap
Cited2	Overlap		Adrbk1	Overlap
Reps1	Overlap		Slc29a2	Overlap
Ccdc28a	Overlap		Ovol1	Overlap
Ifngr1	Overlap		Malat1	Overlap
Map7	Overlap		Slc22a20	Overlap
Bclaf1	Overlap		Sac3d1	Overlap
Mtfr2	Overlap		Dnajc4	Overlap
Snora33	Overlap		Pla2g16	Overlap
Snord100	Overlap		Tmem223	Overlap
Rps12	Overlap		5730408K05Rik	Overlap
Enpp3	Overlap		Mta2	Overlap
Med23	Overlap		Psat1	Overlap
Cenpw	Overlap		D030056L22Rik	Overlap
Trmt11	Overlap		Cbwd1	Overlap
Hint3	Overlap		Slc1a1	Overlap
Hey2	Overlap		Gldc	Overlap
Tpd52l1	Overlap		Cstf2t	Overlap
Rwdd1	Overlap		Pten	Overlap
Fam26f	Overlap		Ubtd1	Overlap
Nt5dc1	Overlap		Slc25a28	Overlap
Hdac2	Overlap		Scd1	Overlap
Fyn	Overlap		Pprc1	Overlap
E130307A14Rik	Overlap		Fbxl15	Overlap
Rev3l	Overlap		Cuedc2	Overlap
AA474331	Overlap		Xpnpep1	Overlap
G630090E17Rik	Overlap		Gm7102	Overlap
Slc16a10	Overlap		Sec61a2	Overlap
Gtf3c6	Overlap		Yme1l1	Overlap
Amd2	Overlap		Uap1l1	Overlap
Amd1	Overlap		Sapcd2	Overlap
Cdk19	Overlap		Traf2	Overlap
Cdc40	Overlap		Tmem141	Overlap
Wasf1	Overlap		Surf6	Overlap
Zbtb24	Overlap		Sardh	Overlap
Smpd2	Overlap		Gtf3c5	Overlap
Ppil6	Overlap		Gtf3c4	Overlap
Cd164	Overlap		Ttf1	Overlap
Cep57l1	Overlap		Trub2	Overlap
Foxo3	Overlap		Coq4	Overlap
Lace1	Overlap		Urm1	Overlap
Snx3	Overlap		Wdr34	Overlap
Ostm1	Overlap		Set	Overlap
Sec63	Overlap		1700084E18Rik	Overlap
Pdss2	Overlap		Dolpp1	Overlap
Bend3	Overlap		Ntmt1	Overlap
1700021F05Rik	Overlap		Tor1b	Overlap
Atg5	Overlap		Naif1	Overlap
Ascc3	Overlap		Slc25a25	Overlap
Gopc	Overlap		Cdk9	Overlap
Nus1	Overlap		Ptrh1	Overlap
Asf1a	Overlap		Zbtb43	Overlap
Mcm9	Overlap		Fbxw2	Overlap
Ranbp2	Overlap		Sp3	Overlap
Ccdc138	Overlap		Rbm45	Overlap
Sept10	Overlap		Pramel7	Overlap
Sowahc	Overlap		Pramel6	Overlap
P4ha1	Overlap		Mtch2	Overlap
Mcu	Overlap		Nr1h3	Overlap
Micu1	Overlap		4930547E08Rik	Overlap
Dnajb12	Overlap		Chac1	Overlap
Ddit4	Overlap		1700020I14Rik	Overlap
Anapc16	Overlap		Mga	Overlap
Psap	Overlap		Haus2	Overlap
Slc29a3	Overlap		4933406J08Rik	Overlap
Eif4ebp2	Overlap		Sord	Overlap
Lrrc20	Overlap		Usp50	Overlap
Ppa1	Overlap		AU015228	Overlap
1700022H01Rik	Overlap		Slc4a11	Overlap
Sar1a	Overlap		Tasp1	Overlap
Tysnd1	Overlap		Esf1	Overlap
Hk1os	Overlap		Nanp	Overlap
4930507D05Rik	Overlap		Mcts2	Overlap
Supv3l1	Overlap		Map1lc3a	Overlap
Vps26a	Overlap		Ndrg3	Overlap
2510003E04Rik	Overlap		Rprd1b	Overlap
Ddx21	Overlap		Neurl2	Overlap
Ddx50	Overlap		Ctsa	Overlap
Mir7215	Overlap		Snai1	Overlap
Ccar1	Overlap		Ptpn1	Overlap
Slc25a16	Overlap		Adnp	Overlap
Dna2	Overlap		Zfp217	Overlap
Hnrnph3	Overlap		Ctsz	Overlap
Pbld2	Overlap		4921531C22Rik	Overlap
Herc4	Overlap		Dido1	Overlap
Sirt1	Overlap		Gmeb2	Overlap
Nrbf2	Overlap		Stmn3	Overlap
Rtkn2	Overlap		Zgpat	Overlap
Cdk1	Overlap		Gpr160	Overlap
Tfam	Overlap		Zfp639	Overlap
Cisd1	Overlap		Ttc14	Overlap
Ipmk	Overlap		Larp1b	Overlap
Gnaz	Overlap		Naa15	Overlap
Specc1l	Overlap		Wwtr1	Overlap
Gucd1	Overlap		Serp1	Overlap
Snrpd3	Overlap		Pdcd10	Overlap
Cabin1	Overlap		4930579G24Rik	Overlap
Ddt	Overlap		Prcc	Overlap
Gstt2	Overlap		Isg20l2	Overlap
Mif	Overlap		Tmem79	Overlap
Derl3	Overlap		Smg5	Overlap
Smarcb1	Overlap		Msto1	Overlap
Mir6409	Overlap		Rps27	Overlap
Zfp280b	Overlap		Slc39a1	Overlap
Prmt2	Overlap		Them4	Overlap
1700094J05Rik	Overlap		Pip5k1a	Overlap
Pcnt	Overlap		Lysmd1	Overlap
Mcm3ap	Overlap		Tnfaip8l2	Overlap
Ybey	Overlap		Gm128	Overlap
Lss	Overlap		Hormad1	Overlap
Pcbp3	Overlap		Mcl1	Overlap
Gm10941	Overlap		BC028528	Overlap
Pofut2	Overlap		Anp32e	Overlap
Adarb1	Overlap		Pias3	Overlap
Gm17769	Overlap		Sycp1	Overlap
Fam207a	Overlap		Hipk1	Overlap
Pttg1ip	Overlap		Dclre1b	Overlap
Sumo3	Overlap		Ap4b1	Overlap
Ube2g2	Overlap		Ddx20	Overlap
1810043G02Rik	Overlap		Wdr77	Overlap
Pfkl	Overlap		Prmt6	Overlap
Dnmt3l	Overlap		Snhg8	Overlap
D10Jhu81e	Overlap		Elovl6	Overlap
Pwp2	Overlap		H2afz	Overlap
Mir7659	Overlap		Bcl10	Overlap
Mir6907	Overlap		Tgs1	Overlap
Rrp1	Overlap		Plekhf2	Overlap
Mir6410	Overlap		Bag1	Overlap
Pdxk	Overlap		AI464131	Overlap
Ilvbl	Overlap		Zbtb5	Overlap
C2cd4c	Overlap		Tomm5	Overlap
Cdc34	Overlap		Ncbp1	Overlap
Bsg	Overlap		Xpa	Overlap
Polrmt	Overlap		Ugcg	Overlap
Rnf126	Overlap		Prpf4	Overlap
Prss57	Overlap		Bspry	Overlap
Palm	Overlap		Kdm4c	Overlap
Ptbp1	Overlap		Haus6	Overlap
E130317F20Rik	Overlap		L1td1	Overlap
Mir6910	Overlap		Echdc2	Overlap
Lppr3	Overlap		Zyg11a	Overlap
Med16	Overlap		Gpx7	Overlap
Arid3a	Overlap		Rnf11	Overlap
Wdr18	Overlap		Stil	Overlap
Grin3b	Overlap		Ppcs	Overlap
Tmem259	Overlap		AA415398	Overlap
Cnn2	Overlap		Rlf	Overlap
Abca7	Overlap		Yrdc	Overlap
Polr2e	Overlap		9930104L06Rik	Overlap
Sbno2	Overlap		Zc3h12a	Overlap
Stk11	Overlap		S100pbp	Overlap
Atp5d	Overlap		Yars	Overlap
Midn	Overlap		Zbtb8a	Overlap
Cirbp	Overlap		Marcksl1	Overlap
1600002K03Rik	Overlap		Hdac1	Overlap
Mum1	Overlap		Khdrbs1	Overlap
Ndufs7	Overlap		Snhg12	Overlap
Gamt	Overlap		Snhg3	Overlap
Dazap1	Overlap		Sesn2	Overlap
Mir6911	Overlap		Ppp1r8	Overlap
Rps15	Overlap		Fam76a	Overlap
Pcsk4	Overlap		Gpatch3	Overlap
Reep6	Overlap		Sfn	Overlap
Adamtsl5	Overlap		Ncmap	Overlap
Plk5	Overlap		Hmgcl	Overlap
Mex3d	Overlap		Tceb3	Overlap
Mbd3	Overlap		Cda	Overlap
Tcf3	Overlap		Fblim1	Overlap
Atp8b3	Overlap		Agmat	Overlap
Rexo1	Overlap		Fv1	Overlap
Klf16	Overlap		Mthfr	Overlap
Abhd17a	Overlap		Fbxo6	Overlap
Adat3	Overlap		Pgd	Overlap
Scamp4	Overlap		Slc25a33	Overlap
Btbd2	Overlap		Nol9	Overlap
Mknk2	Overlap		Slc35e2	Overlap
Mob3a	Overlap		Mrpl20	Overlap
Izumo4	Overlap		Ube2j2	Overlap
Ap3d1	Overlap		1700096K18Rik	Overlap
Dot1l	Overlap		Slc5a6	Overlap
Plekhj1	Overlap		Tmem129	Overlap
Sf3a2	Overlap		Tnip2	Overlap
Jsrp1	Overlap		Pi4k2b	Overlap
Oaz1	Overlap		Rpl9	Overlap
Oaz1-ps	Overlap		Lias	Overlap
Mir1982	Overlap		Pds5a	Overlap
Lsm7	Overlap		Nipal1	Overlap
Sppl2b	Overlap		Dancr	Overlap
Tmprss9	Overlap		Ppat	Overlap
Timm13	Overlap		Noa1	Overlap
Lmnb2	Overlap		Dck	Overlap
Gadd45b	Overlap		5430416N02Rik	Overlap
Diras1	Overlap		Agpat9	Overlap
Sgta	Overlap		Zfp644	Overlap
Thop1	Overlap		Tmed5	Overlap
Creb3l3	Overlap		Dr1	Overlap
Mir5615-2	Overlap		Pus1	Overlap
Mir5615-1	Overlap		Chek2	Overlap
Map2k2	Overlap		Pitpnb	Overlap
Zbtb7a	Overlap		Ficd	Overlap
Pias4	Overlap		Mvk	Overlap
Eef2	Overlap		2210016L21Rik	Overlap
Snord37	Overlap		Sppl3	Overlap
Atcayos	Overlap		Unc119b	Overlap
Mrpl54	Overlap		1110006O24Rik	Overlap
Apba3	Overlap		Tbx3	Overlap
Mir3057	Overlap		Ddx54	Overlap
Pip5k1c	Overlap		Fam109a	Overlap
Cactin	Overlap		Ppp1cc	Overlap
Hmg20b	Overlap		Gpn3	Overlap
Mfsd12	Overlap		Hpd	Overlap
4930404N11Rik	Overlap		Denr	Overlap
Fzr1	Overlap		2810006K23Rik	Overlap
Dohh	Overlap		Sbno1	Overlap
Mir6913	Overlap		Rilpl2	Overlap
Ncln	Overlap		Snrnp35	Overlap
Gna11	Overlap		Bri3bp	Overlap
Aes	Overlap		Aacs	Overlap
Tle6	Overlap		Cct6a	Overlap
BC025920	Overlap		Asl	Overlap
Sirt6	Overlap		Tpst1	Overlap
Ankrd24	Overlap		Wbscr16	Overlap
Nfyb	Overlap		Tbl2	Overlap
1700028I16Rik	Overlap		Alkbh4	Overlap
D10Wsu102e	Overlap		Mafk	Overlap
Tcp11l2	Overlap		Chst12	Overlap
Polr3b	Overlap		Papolb	Overlap
Ric8b	Overlap		Wipi2	Overlap
Cry1	Overlap		E130309D02Rik	Overlap
Pwp1	Overlap		Rnf6	Overlap
Prdm4	Overlap		Rasl11a	Overlap
Ascl4	Overlap		D5Ertd605e	Overlap
Rtcb	Overlap		Uspl1	Overlap
Hsp90b1	Overlap		Impdh1	Overlap
BC030307	Overlap		Tnpo3	Overlap
Nt5dc3	Overlap		Zc3hc1	Overlap
Parpbp	Overlap		Zc3hav1	Overlap
Nup37	Overlap		Rab19	Overlap
Gnptab	Overlap		Mkrn1	Overlap
Chpt1	Overlap		Ccdc126	Overlap
Spic	Overlap		Cbx3	Overlap
Utp20	Overlap		Gadd45a	Overlap
Gas2l3	Overlap		Eif2ak3	Overlap
Scyl2	Overlap		Kdm3a	Overlap
Apaf1	Overlap		Fam136a	Overlap
Ikbip	Overlap		1600020E01Rik	Overlap
Slc25a3	Overlap		Gfpt1	Overlap
Tmpo	Overlap		Rab43	Overlap
Nedd1	Overlap		Ruvbl1	Overlap
Cdk17	Overlap		Chchd4	Overlap
Mir1931	Overlap		Nr2c2	Overlap
Lta4h	Overlap		Gt(ROSA)26Sor	Overlap
Vezt	Overlap		Creld1	Overlap
Fgd6	Overlap		Vhl	Overlap
Cep83os	Overlap		Irak2	Overlap
Cep83	Overlap		Kdm5a	Overlap
Ube2n	Overlap		Bid	Overlap
Mir3058	Overlap		Lpcat3	Overlap
Nudt4	Overlap		Ing4	Overlap
Eea1	Overlap		Nop2	Overlap
Btg1	Overlap		Ncapd2	Overlap
Atp2b1	Overlap		Tsen34	Overlap
Dusp6	Overlap		Hspbp1	Overlap
Tmtc3	Overlap		Zscan5b	Overlap
Cep290	Overlap		Slc27a5	Overlap
Mettl25	Overlap		Obox6	Overlap
Ccdc59	Overlap		Gltscr2	Overlap
Ppp1r12a	Overlap		Tmem160	Overlap
Pawr	Overlap		Slc1a5	Overlap
E2f7	Overlap		Qpctl	Overlap
Csrp2	Overlap		Apoc2	Overlap
Zdhhc17	Overlap		Apoc1	Overlap
Osbpl8	Overlap		Irgq	Overlap
Bbs10	Overlap		Dedd2	Overlap
Krr1	Overlap		Itpkc	Overlap
Tbc1d15	Overlap		Sertad1	Overlap
Tmem19	Overlap		Fbl	Overlap
Rab3ip	Overlap		Eid2	Overlap
4933412E12Rik	Overlap		Med29	Overlap
Cct2	Overlap		Zfp566	Overlap
Yeats4	Overlap		C230052I12Rik	Overlap
Mdm2	Overlap		Ccne1	Overlap
Slc35e3	Overlap		Fcgrt	Overlap
Nup107	Overlap		Flt3l	Overlap
Rap1b	Overlap		Hsd17b14	Overlap
Mdm1	Overlap		Sec1	Overlap
Cand1	Overlap		Grwd1	Overlap
Helb	Overlap		Nipa2	Overlap
Lemd3	Overlap		Vimp	Overlap
Rassf3	Overlap		Mef2a	Overlap
Xpot	Overlap		Fam169b	Overlap
Tmem5	Overlap		Idh2	Overlap
Ppm1h	Overlap		Mesdc2	Overlap
Mir8104	Overlap		2610206C17Rik	Overlap
Mon2	Overlap		Ctsc	Overlap
Usp15	Overlap		4632427E13Rik	Overlap
Xrcc6bp1	Overlap		Aqp11	Overlap
LOC100504608	Overlap		Folr1	Overlap
Mettl1	Overlap		Trim6	Overlap
Cyp27b1	Overlap		Eif3f	Overlap
March9	Overlap		1600010M07Rik	Overlap
Cdk4	Overlap		Ipo7	Overlap
Tspan31	Overlap		Nucb2	Overlap
LOC100504703	Overlap		Dcun1d3	Overlap
Dtx3	Overlap		Polr3e	Overlap
Pip4k2c	Overlap		Rbbp6	Overlap
Mbd6	Overlap		Spns1	Overlap
Ddit3	Overlap		Nfatc2ip	Overlap
Mars	Overlap		Coro1a	Overlap
Gli1	Overlap		Fam57b	Overlap
R3hdm2	Overlap		1700008J07Rik	Overlap
Ndufa4l2	Overlap		Prss8	Overlap
Tmem194	Overlap		Bag3	Overlap
Hsd17b6	Overlap		Ikzf5	Overlap
Naca	Overlap		Ptdss2	Overlap
Ptges3	Overlap		Rassf7	Overlap
Atp5b	Overlap		Deaf1	Overlap
Mir677	Overlap		Tspan4	Overlap
Baz2a	Overlap		Fgf4	Overlap
Gls2	Overlap		Oraov1	Overlap
Spryd4	Overlap		Snapc2	Overlap
Timeless	Overlap		Rab20	Overlap
Apof	Overlap		Ankrd10	Overlap
Stat2	Overlap		Agpat5	Overlap
Cs	Overlap		Ddhd2	Overlap
Coq10a	Overlap		Prosc	Overlap
Ankrd52	Overlap		Mak16	Overlap
Nabp2	Overlap		Casp3	Overlap
Rnf41	Overlap		Rwdd4a	Overlap
Mir8105	Overlap		Zfp868	Overlap
Smarcc2	Overlap		Tssk6	Overlap
Myl6	Overlap		2010320M18Rik	Overlap
Myl6b	Overlap		Gtpbp3	Overlap
Esyt1	Overlap		Plvap	Overlap
Zc3h10	Overlap		Ier2	Overlap
Rpl41	Overlap		Cnep1r1	Overlap
Pa2g4	Overlap		Heatr3	Overlap
Rps26	Overlap		Nudt21	Overlap
Rab5b	Overlap		Pdp2	Overlap
Cdk2	Overlap		Agrp	Overlap
Pmel	Overlap		Gfod2	Overlap
Dgka	Overlap		Nfatc3	Overlap
Mmp19	Overlap		Tmed6	Overlap
Tmem198b	Overlap		Nob1	Overlap
Dnajc14	Overlap		Zfp1	Overlap
Ormdl2	Overlap		Tmem170	Overlap
Sarnp	Overlap		Gabarapl2	Overlap
Pisd-ps1	Overlap		Zdhhc7	Overlap
Pisd-ps3	Overlap		Map1lc3b	Overlap
Sfi1	Overlap		Aprt	Overlap
Drg1	Overlap		2810013P06Rik	Overlap
Patz1	Overlap		Spg7	Overlap
Pik3ip1	Overlap		Def8	Overlap
Tug1	Overlap		Arv1	Overlap
Slc35e4	Overlap		Tomm20	Overlap
Pes1	Overlap		Rbm34	Overlap
Gal3st1	Overlap		Taf1d	Overlap
Mtfp1	Overlap		Pin1	Overlap
Rnf215	Overlap		Atg4d	Overlap
Tbc1d10a	Overlap		Zfp599	Overlap
Gatsl3	Overlap		Foxred1	Overlap
Ascc2	Overlap		Ei24	Overlap
Uqcr10	Overlap		Msantd2	Overlap
Zmat5	Overlap		Cbl	Overlap
Nf2	Overlap		Dpagt1	Overlap
Thoc5	Overlap		Rab39	Overlap
Ap1b1	Overlap		Rpp25	Overlap
Rasl10a	Overlap		Lctl	Overlap
Gas2l1	Overlap		Plekho2	Overlap
Ewsr1	Overlap		Sltm	Overlap
Rhbdd3	Overlap		Pgm3	Overlap
Kremen1	Overlap		Syncrip	Overlap
Ccdc117	Overlap		Snhg5	Overlap
2210015D19Rik	Overlap		Rnf7	Overlap
Dbnl	Overlap		Slc25a36	Overlap
Pgam2	Overlap		Prr23a	Overlap
Polm	Overlap		Gm6406	Overlap
Pold2	Overlap		Pik3cb	Overlap
Camk2b	Overlap		Gm6432	Overlap
Nudcd3	Overlap		Dbr1	Overlap
Npc1l1	Overlap		Rrp9	Overlap
Ddx56	Overlap		Rbm5	Overlap
Tmed4	Overlap		Fam212a	Overlap
Ogdh	Overlap		Nicn1	Overlap
Ppia	Overlap		Gpx1	Overlap
H2afv	Overlap		Impdh2	Overlap
Myo1g	Overlap		Arih2	Overlap
Gm11974	Overlap		Ccdc51	Overlap
Ccm2	Overlap		Elp6	Overlap
Nacad	Overlap		Glb1	Overlap
Tbrg4	Overlap		Tmppe	Overlap
Fignl1	Overlap		Dync1li1	Overlap
Eldr	Overlap		Gorasp1	Overlap
Fbxo48	Overlap		Gpkow	Overlap
Ppp3r1	Overlap		Wdr45	Overlap
Pno1	Overlap		Glod5	Overlap
Wdr92	Overlap		Ebp	Overlap
C1d	Overlap		AA414768	Overlap
Etaa1	Overlap		Wdr44	Overlap
Actr2	Overlap		Slc25a43	Overlap
Rab1	Overlap		Rbmx2	Overlap
Aftph	Overlap		Fmr1	Overlap
Ehbp1	Overlap		Renbp	Overlap
Zrsr1	Overlap		Tktl1	Overlap
Cct4	Overlap		Zfx	Overlap
Xpo1	Overlap		Cenpi	Overlap
Usp34	Overlap		Timm8a1	Overlap
Ahsa2	Overlap		Gla	Overlap
Papolg	Overlap		Gnl3l	Overlap
Smek2	Overlap		Sat1	Overlap
Cfap36	Overlap		Prdx4	Overlap
Ccdc88a	Overlap		Gm6568	Overlap
Prorsd1	Overlap		A830080D01Rik	Overlap
Mtif2	Overlap		Syap1	Overlap
1700034F02Rik	Overlap		Hccs	Overlap
Rps27a	Overlap		Gm11544	Overlap
Rtn4	Overlap		Id2	Overlap
Eml6	Overlap		Ctsl	Overlap
Gpr75	Overlap		Plk2	Overlap
Bod1	Overlap		B020004C17Rik	Overlap
Cpeb4	Overlap		Gm9895	Overlap
Snrnp25	Overlap		Clp1	Overlap
Nprl3	Overlap		Scand1	Overlap
Ubtd2	Overlap		1110008F13Rik	Overlap
Stk10	Overlap		Zfp352	Overlap
Fbxw11	Overlap		B020004J07Rik	Overlap
Fgf18	Overlap		2310040G24Rik	Overlap
Npm1	Overlap		Mt2	Overlap
Tlx3	Overlap		Mt1	Overlap
Ranbp17	Overlap		Gcsh	Overlap
Spdl1	Overlap		Ubtfl1	Overlap
Pank3	Overlap		Prps1	Overlap
Fbll1	Overlap		Rb1cc1	Not overlap
Rars	Overlap		Sgk3	Not overlap
Hmmr	Overlap		Gm15455	Not overlap
Nudcd2	Overlap		Inpp1	Not overlap
Ccng1	Overlap		Stk17b	Not overlap
Pttg1	Overlap		Plcd4	Not overlap
Pwwp2a	Overlap		Stk16	Not overlap
Ttc1	Overlap		Slc19a3	Not overlap
Ublcp1	Overlap		A630001G21Rik	Not overlap
Lsm11	Overlap		Gal3st2	Not overlap
Sox30	Overlap		Gm9994	Not overlap
Med7	Overlap		Slco4c1	Not overlap
Snord96a	Overlap		Serpinb3b	Not overlap
Snord95	Overlap		Tmem37	Not overlap
Trim41	Overlap		Dyrk3	Not overlap
Mgat1	Overlap		Chit1	Not overlap
Mapk9	Overlap		Zfp281	Not overlap
Tbc1d9b	Overlap		Nr5a2	Not overlap
3010026O09Rik	Overlap		Tor3a	Not overlap
Maml1	Overlap		Lmx1a	Not overlap
Canx	Overlap		Uhmk1	Not overlap
Mir804	Overlap		Tagln2	Not overlap
Hnrnph1	Overlap		Mixl1	Not overlap
Rufy1	Overlap		Epm2a	Not overlap
BC049762	Overlap		Arg1	Not overlap
Clk4	Overlap		Cd24a	Not overlap
Phykpl	Overlap		Gja1	Not overlap
Hnrnpab	Overlap		Dnajc12	Not overlap
Nhp2	Overlap		Tbxa2r	Not overlap
Rmnd5b	Overlap		Socs2	Not overlap
0610009B22Rik	Overlap		Olfr815	Not overlap
Sec24a	Overlap		Slc1a4	Not overlap
Cdkn2aipnl	Overlap		4933430M04Rik	Not overlap
Ube2b	Overlap		Ccnjl	Not overlap
Cdkl3	Overlap		Trim7	Not overlap
Ppp2ca	Overlap		Aff4	Not overlap
Mir3061	Overlap		P4ha2	Not overlap
Skp1a	Overlap		Sparc	Not overlap
Vdac1	Overlap		Tnfrsf13b	Not overlap
Hspa4	Overlap		Trpv2	Not overlap
Leap2	Overlap		Alox12	Not overlap
Uqcrq	Overlap		Cxcl16	Not overlap
Gdf9	Overlap		Olfr376	Not overlap
Rad50	Overlap		Rnmtl1	Not overlap
Slc22a5	Overlap		Med13	Not overlap
Rapgef6	Overlap		Cox11	Not overlap
Lyrm7	Overlap		B4galnt2	Not overlap
Hint1	Overlap		Gip	Not overlap
Gpx3	Overlap		Snf8	Not overlap
Gm2a	Overlap		Sp6	Not overlap
Atox1	Overlap		Npepps	Not overlap
G3bp1	Overlap		Krt28	Not overlap
Larp1	Overlap		Hcrt	Not overlap
Cnot8	Overlap		Gm1564	Not overlap
Gemin5	Overlap		6030468B19Rik	Not overlap
Mrpl22	Overlap		Kif3c	Not overlap
Zfp672	Overlap		Pomc	Not overlap
Sh3bp5l	Overlap		Atp6v1c2	Not overlap
Zfp39	Overlap		Dcdc2c	Not overlap
Rnf187	Overlap		G2e3	Not overlap
Hist3h2bb-ps	Overlap		Rpl10l	Not overlap
Hist3h2a	Overlap		Six1	Not overlap
Iba57	Overlap		1700086L19Rik	Not overlap
2610507I01Rik	Overlap		Churc1	Not overlap
Mrpl55	Overlap		2410016O06Rik	Not overlap
Arf1	Overlap		Gm1995	Not overlap
Snap47	Overlap		AK010878	Not overlap
Jmjd4	Overlap		Crip1	Not overlap
Zfp867	Overlap		Zfp386	Not overlap
Mprip	Overlap		Dusp22	Not overlap
Pld6	Overlap		Zfp935	Not overlap
Flcn	Overlap		Aaed1	Not overlap
Gm16062	Overlap		Zfp874b	Not overlap
Cops3	Overlap		Arsk	Not overlap
Med9os	Overlap		Spz1	Not overlap
Med9	Overlap		F2r	Not overlap
Tom1l2	Overlap		Ccdc125	Not overlap
Lrrc48	Overlap		Nid2	Not overlap
Atpaf2	Overlap		Kcnk5	Not overlap
Gid4	Overlap		Duxbl3	Not overlap
Drg2	Overlap		Hesx1	Not overlap
Alkbh5	Overlap		Prkcd	Not overlap
Llgl1	Overlap		Ero1l	Not overlap
Flii	Overlap		Lgals3	Not overlap
Mief2	Overlap		Ajuba	Not overlap
Mir5100	Overlap		Psme1	Not overlap
Top3a	Overlap		Gm16973	Not overlap
Smcr8	Overlap		Zmym5	Not overlap
Shmt1	Overlap		Phf11a	Not overlap
Tmem11	Overlap		Gata4	Not overlap
Map2k3os	Overlap		Tdh	Not overlap
Map2k3	Overlap		Sorbs3	Not overlap
Usp22	Overlap		Siah3	Not overlap
Aldh3a2	Overlap		Osr2	Not overlap
Mfap4	Overlap		Grhl2	Not overlap
Mapk7	Overlap		Myc	Not overlap
B9d1	Overlap		Ccdc166	Not overlap
Epn2	Overlap		Apol7b	Not overlap
Prpsap2	Overlap		Apol7e	Not overlap
Ulk2	Overlap		Lgals2	Not overlap
Adora2b	Overlap		Arhgap8	Not overlap
Zswim7	Overlap		Upk3a	Not overlap
Ttc19	Overlap		2610318N02Rik	Not overlap
Ncor1	Overlap		Parp9	Not overlap
Ubb	Overlap		2010005H15Rik	Not overlap
2410006H16Rik	Overlap		Gm4827	Not overlap
Snord49b	Overlap		Cep97	Not overlap
Snord49a	Overlap		Cxadr	Not overlap
Snord65	Overlap		D16Ertd472e	Not overlap
Tvp23b	Overlap		Zfp677	Not overlap
Elac2	Overlap		Zfp54	Not overlap
Tmem220	Overlap		Zfp948	Not overlap
Myh10	Overlap		Flywch2	Not overlap
Ndel1	Overlap		Mrps34	Not overlap
Rpl26	Overlap		BC003965	Not overlap
Gm15772	Overlap		Unkl	Not overlap
Ctc1	Overlap		Arhgdig	Not overlap
Aurkb	Overlap		Rgs11	Not overlap
2310047M10Rik	Overlap		Tcp11	Not overlap
Tmem107	Overlap		Gm6402	Not overlap
Aloxe3	Overlap		Rsph1	Not overlap
Gucy2e	Overlap		Tap1	Not overlap
Cntrob	Overlap		Hspa1a	Not overlap
Trappc1	Overlap		Lta	Not overlap
Kcnab3	Overlap		H2-D1	Not overlap
Cyb5d1	Overlap		H2-Q5	Not overlap
Naa38	Overlap		H2-Q8	Not overlap
Tmem88	Overlap		H2-Q7	Not overlap
Wrap53	Overlap		Ier3	Not overlap
Trp53	Overlap		H2-T22	Not overlap
Sat2	Overlap		H2-Bl	Not overlap
Sox15	Overlap		Olfr118	Not overlap
Mpdu1	Overlap		Capn11	Not overlap
Mir1934	Overlap		Trmt61b	Not overlap
Cd68	Overlap		Epcam	Not overlap
Eif4a1	Overlap		Crem	Not overlap
Senp3	Overlap		Rnf125	Not overlap
Tnfsf13	Overlap		Tmem173	Not overlap
Polr2a	Overlap		Hbegf	Not overlap
Slc35g3	Overlap		Eif1a	Not overlap
Chrnb1	Overlap		Pmaip1	Not overlap
Tmem256	Overlap		Psmg2	Not overlap
2810408A11Rik	Overlap		Pqlc1	Not overlap
Neurl4	Overlap		1700025F22Rik	Not overlap
Gps2	Overlap		Nmrk1	Not overlap
Eif5a	Overlap		Ppp1r2-ps3	Not overlap
Ybx2	Overlap		Ankrd22	Not overlap
Ctdnep1	Overlap		Pcgf5	Not overlap
Gabarap	Overlap		Cpn1	Not overlap
Phf23	Overlap		Gsto1	Not overlap
Dvl2	Overlap		Myo3a	Not overlap
Dlg4	Overlap		Pmpca	Not overlap
Slc16a13	Overlap		Surf2	Not overlap
Mir195a	Overlap		Ttc30b	Not overlap
0610010K14Rik	Overlap		Osbpl6	Not overlap
Rnasek	Overlap		Timm10	Not overlap
Pelp1	Overlap		Olfr1141	Not overlap
Arrb2	Overlap		C1qtnf4	Not overlap
Med11	Overlap		Ptpmt1	Not overlap
Mink1	Overlap		Cd59b	Not overlap
Slc25a11	Overlap		Hipk3	Not overlap
Rnf167	Overlap		Ccdc32	Not overlap
Pfn1	Overlap		Ndufaf1	Not overlap
Eno3	Overlap		AA467197	Not overlap
Spag7	Overlap		Ap4e1	Not overlap
Inca1	Overlap		Mrps26	Not overlap
Kif1c	Overlap		Prnp	Not overlap
Scimp	Overlap		Ovol2	Not overlap
Nup88	Overlap		Cst7	Not overlap
Rpain	Overlap		Apmap	Not overlap
C1qbp	Overlap		Trib3	Not overlap
Dhx33	Overlap		Id1	Not overlap
Derl2	Overlap		Hck	Not overlap
Mis12	Overlap		Commd7	Not overlap
Txndc17	Overlap		Gss	Not overlap
4930563E22Rik	Overlap		2900097C17Rik	Not overlap
Med31	Overlap		Gtsf1l	Not overlap
Ggt6	Overlap		Tnnc2	Not overlap
Mybbp1a	Overlap		Tmem189	Not overlap
Ube2g1	Overlap		Tcfl5	Not overlap
Ankfy1	Overlap		Fabp4	Not overlap
Cyb5d2	Overlap		Gm5150	Not overlap
Zzef1	Overlap		Gm1527	Not overlap
1200014J11Rik	Overlap		Mgarp	Not overlap
Itgae	Overlap		Gm5538	Not overlap
Gsg2	Overlap		Rusc1	Not overlap
Emc6	Overlap		Gba	Not overlap
Tax1bp3	Overlap		Il6ra	Not overlap
Cluh	Overlap		Sprr2e	Not overlap
Mettl16	Overlap		Gm4858	Not overlap
Mnt	Overlap		Tchh	Not overlap
Sgsm2	Overlap		Tdpoz2	Not overlap
Tsr1	Overlap		Tdpoz1	Not overlap
Srr	Overlap		Tdpoz4	Not overlap
Smg6	Overlap		Tdpoz3	Not overlap
Ovca2	Overlap		Sike1	Not overlap
Dph1	Overlap		Frrs1	Not overlap
Rpa1	Overlap		Tmem56	Not overlap
Smyd4	Overlap		Casp6	Not overlap
Wdr81	Overlap		Sgms2	Not overlap
Mir22hg	Overlap		Dnajb14	Not overlap
Mir22	Overlap		Lyrm2	Not overlap
Prpf8	Overlap		1700042G15Rik	Not overlap
Rilp	Overlap		Txndc8	Not overlap
Scarf1	Overlap		Acer2	Not overlap
Slc43a2	Overlap		Gm12789	Not overlap
Inpp5k	Overlap		Dio1	Not overlap
Crk	Overlap		Kti12	Not overlap
Ywhae	Overlap		Hpdl	Not overlap
Fam101b	Overlap		Btbd19	Not overlap
Gemin4	Overlap		Akirin1	Not overlap
Dbil5	Overlap		Fhl3	Not overlap
Timm22	Overlap		Pnrc2	Not overlap
Gosr1	Overlap		Gm13083	Not overlap
Cpd	Overlap		Pramel4	Not overlap
Trp53i13	Overlap		Gm13102	Not overlap
Abhd15	Overlap		Pramel5	Not overlap
Taok1	Overlap		Gm13128	Not overlap
Nufip2	Overlap		Smarca5-ps	Not overlap
Phf12	Overlap		Gm13154	Not overlap
Dhrs13	Overlap		Rbp7	Not overlap
Flot2	Overlap		Nmnat1	Not overlap
Mir144	Overlap		Speer4e	Not overlap
Mir451a	Overlap		Speer7-ps1	Not overlap
Mir451b	Overlap		2700038G22Rik	Not overlap
Eral1	Overlap		Klhl7	Not overlap
Nek8	Overlap		Mpv17	Not overlap
Mir7653	Overlap		Plb1	Not overlap
Snord42a	Overlap		Msx1	Not overlap
Snord4a	Overlap		Slc34a2	Not overlap
Snord42b	Overlap		Klb	Not overlap
Rpl23a	Overlap		Spink2	Not overlap
Rab34	Overlap		Gm3139	Not overlap
Proca1	Overlap		1700069L16Rik	Not overlap
Supt6	Overlap		Pla2g1b	Not overlap
Sdf2	Overlap		Cdk2ap1	Not overlap
2610507B11Rik	Overlap		Tmem132c	Not overlap
Pigs	Overlap		Rabgef1	Not overlap
Slc13a2	Overlap		Gtf2i	Not overlap
Slc46a1	Overlap		Hspb1	Not overlap
Sarm1	Overlap		4933404O12Rik	Not overlap
Vtn	Overlap		4930500L23Rik	Not overlap
Tmem199	Overlap		Fscn1	Not overlap
Poldip2	Overlap		4933411G11Rik	Not overlap
Tnfaip1	Overlap		Gm8615	Not overlap
Ift20	Overlap		Iqub	Not overlap
Tmem97	Overlap		Klrg2	Not overlap
Nlk	Overlap		Sva	Not overlap
Fam58b	Overlap		Zfp775	Not overlap
Utp6	Overlap		1600015I10Rik	Not overlap
Suz12	Overlap		Snx10	Not overlap
Crlf3	Overlap		Kbtbd2	Not overlap
Atad5	Overlap		Eva1a	Not overlap
Tefm	Overlap		Antxr1	Not overlap
Adap2	Overlap		Alox5	Not overlap
Rnf135	Overlap		Zfp637	Not overlap
Rhot1	Overlap		Mfap5	Not overlap
Zfp207	Overlap		Tead4	Not overlap
Psmd11	Overlap		Bcl2l14	Not overlap
Cdk5r1	Overlap		Gm8994	Not overlap
Myo1d	Overlap		Prkcg	Not overlap
Cct6b	Overlap		Tmem190	Not overlap
Zfp830	Overlap		Zfp954	Not overlap
Gm11423	Overlap		Obox3	Not overlap
Lig3	Overlap		Pglyrp1	Not overlap
Rffl	Overlap		Rtn2	Not overlap
Rad51d	Overlap		Tescl	Not overlap
Fndc8	Overlap		Tex101	Not overlap
Nle1	Overlap		Rinl	Not overlap
Unc45b	Overlap		Cox7a1	Not overlap
AA465934	Overlap		Upk1a	Not overlap
AI450353	Overlap		EU599041	Not overlap
Snord7	Overlap		Dkkl1	Not overlap
Pex12	Overlap		Sult2b1	Not overlap
Ap2b1	Overlap		Ldha	Not overlap
Taf15	Overlap		Man2a2	Not overlap
Tada2a	Overlap		Nmb	Not overlap
Aatf	Overlap		2900076A07Rik	Not overlap
Mrm1	Overlap		Ucp2	Not overlap
Dhrs11	Overlap		Dennd5a	Not overlap
4930502E09Rik	Overlap		Nupr1	Not overlap
Pigw	Overlap		Zfp668	Not overlap
Myo19	Overlap		Utf1	Not overlap
Znhit3	Overlap		Sigirr	Not overlap
Usp32	Overlap		Phlda2	Not overlap
Appbp2	Overlap		Arglu1	Not overlap
D630032N06Rik	Overlap		Eif4ebp1	Not overlap
Ppm1d	Overlap		Ppp2cb	Not overlap
Bcas3	Overlap		Gsr	Not overlap
Brip1	Overlap		Triml2	Not overlap
Ints2	Overlap		Zfp42	Not overlap
Rnft1	Overlap		Lrrc25	Not overlap
Rps6kb1	Overlap		Zfp617	Not overlap
Tubd1	Overlap		Nanos3	Not overlap
Vmp1	Overlap		Arl2bp	Not overlap
Ptrh2	Overlap		Tppp3	Not overlap
Cltc	Overlap		Ctrb1	Not overlap
Dhx40	Overlap		Terf2ip	Not overlap
Ypel2	Overlap		Icam1	Not overlap
Smg8	Overlap		S1pr5	Not overlap
Prr11	Overlap		Zfp809	Not overlap
Ska2	Overlap		Olfr881	Not overlap
Trim37	Overlap		Ptpn9	Not overlap
Rad51c	Overlap		4930430J02Rik	Not overlap
Mtmr4	Overlap		Calml4	Not overlap
Supt4a	Overlap		Polr2m	Not overlap
Srsf1	Overlap		Mns1	Not overlap
Scpep1os	Overlap		Ddx43	Not overlap
Scpep1	Overlap		Zfp949	Not overlap
Gm15698	Overlap		Trim43a	Not overlap
2210409E12Rik	Overlap		Trim43c	Not overlap
Coil	Overlap		Trim43b	Not overlap
Trim25	Overlap		Abhd14b	Not overlap
Dgke	Overlap		Ccdc36	Not overlap
Dgkeos	Overlap		Cmtm7	Not overlap
Utp18	Overlap		Gripap1	Not overlap
Mbtd1	Overlap		Pcsk1n	Not overlap
Nme2	Overlap		Gata1	Not overlap
Nme1	Overlap		Gm5634	Not overlap
Tob1	Overlap		Gm14511	Not overlap
Luc7l3	Overlap		Gm14458	Not overlap
Abcc3	Overlap		Fthl17	Not overlap
Acsf2	Overlap		Gm5635	Not overlap
Lrrc59	Overlap		Mid1ip1	Not overlap
Eme1	Overlap		Fundc1	Not overlap
Mrpl27	Overlap		Rbm10	Not overlap
Gm11544	Overlap		Ppp1r2-ps7	Not overlap
Hils1	Overlap		Gm9	Not overlap
Tac4	Overlap		Lamp2	Not overlap
Kat7	Overlap		1700013H16Rik	Not overlap
Slc35b1	Overlap		1600025M17Rik	Not overlap
Spop	Overlap		Ddx26b	Not overlap
Ngfr	Overlap		Rbmx	Not overlap
Zfp652os	Overlap		Mcf2	Not overlap
Phospho1	Overlap		Gpr50	Not overlap
4833417C18Rik	Overlap		Ubl4	Not overlap
Igf2bp1	Overlap		Gm6880	Not overlap
Ube2z	Overlap		Gm6890	Not overlap
Atp5g1	Overlap		Gm14743	Not overlap
Calcoco2	Overlap		Tsga8	Not overlap
Ttll6	Overlap		Cited1	Not overlap
Snx11	Overlap		Tsx	Not overlap
Cbx1	Overlap		E530001F21Rik	Not overlap
Gm11517	Overlap		Tmsb15a	Not overlap
Cdk5rap3	Overlap		Bex1	Not overlap
Pnpo	Overlap		Tmsb15b1	Not overlap
D030028A08Rik	Overlap		Trap1a	Not overlap
Sp2	Overlap		Nup62cl	Not overlap
Scrn2	Overlap		Cypt3	Not overlap
Lrrc46	Overlap		Samt2	Not overlap
Mrpl10	Overlap		Yy2	Not overlap
Kpnb1	Overlap		Gm4850	Not overlap
Mrpl45	Overlap		Rfpl4b	Not overlap
Socs7	Overlap		Dux	Not overlap
Cisd3	Overlap		Gm4302	Not overlap
Psmb3	Overlap		Gm4301	Not overlap
Pip4k2b	Overlap		Gm6763	Not overlap
Mir8102	Overlap		Gm4340	Not overlap
Cwc25	Overlap		Gm21304	Not overlap
1700001P01Rik	Overlap		Tmem92	Not overlap
Snora21	Overlap		Gm8300	Not overlap
Rpl23	Overlap		Gm4027	Not overlap
Fbxo47	Overlap		Gm2016	Not overlap
Plxdc1	Overlap		Gm2022	Not overlap
Cacnb1	Overlap		Gm21319	Not overlap
Rpl19	Overlap		Gm5662	Not overlap
Stac2	Overlap		Gm5039	Not overlap
Fbxl20	Overlap		2410141K09Rik	Not overlap
Med1	Overlap		Lgals1	Not overlap
Cdk12	Overlap		Bex6	Not overlap
Mir5119	Overlap		Guca1a	Not overlap
Zpbp2	Overlap		Gm10696	Not overlap
Ormdl3	Overlap		Ddit4l	Not overlap
Psmd3	Overlap		Gm11487	Not overlap
Med24	Overlap		Gm428	Not overlap
Nr1d1	Overlap		Gm12794	Not overlap
Casc3	Overlap		BC080695	Not overlap
Gm12359	Overlap		Gm13078	Not overlap
Rapgefl1	Overlap		Pramef6	Not overlap
Wipf2	Overlap		Gm13119	Not overlap
Cdc6	Overlap		Akr1b10	Not overlap
Top2a	Overlap		Zscan4a	Not overlap
Smarce1	Overlap		Zscan4b	Not overlap
Eif1	Overlap		Zscan4c	Not overlap
Jup	Overlap		Zscan4d	Not overlap
Leprel4	Overlap		Zscan4f	Not overlap
Fkbp10	Overlap		Obox3	Not overlap
Nt5c3b	Overlap		Gm4971	Not overlap
Klhl10	Overlap		Usp17ld	Not overlap
Klhl11	Overlap		Usp17lc	Not overlap
Acly	Overlap		Usp17le	Not overlap
Ttc25	Overlap		Usp17lb	Not overlap
Dnajc7	Overlap		Usp17la	Not overlap
Nkiras2	Overlap		Defb35	Not overlap
Rab5c	Overlap		Defb13	Not overlap
Ghdc	Overlap		Hmox1	Not overlap
Stat3	Overlap		Cypt2	Not overlap
Atp6v0a1	Overlap		Tmsb4x	Not overlap
Coasy	Overlap
Psmc3ip	Overlap
Fam134c	Overlap
Tubg1	Overlap
Ezh1	Overlap
Ramp2	Overlap
Vps25	Overlap
Becn1	Overlap
Psme3	Overlap
Aoc3	Overlap
G6pc	Overlap
Aarsd1	Overlap
Mir6929	Overlap
Rundc1	Overlap
Ptges3l	Overlap
Rpl27	Overlap
Ifi35	Overlap
Brca1	Overlap
Nbr1	Overlap
Tmem106a	Overlap
LOC666331	Overlap
Rdm1	Overlap
Arl4d	Overlap
Dhx8	Overlap
4930417O22Rik	Overlap
Lsm12	Overlap
G6pc3	Overlap
Mir8101	Overlap
Hdac5	Overlap
BC030867	Overlap
Asb16	Overlap
Tmub2	Overlap
Atxn7l3	Overlap
Ubtf	Overlap
Mir6930	Overlap
Slc25a39	Overlap
Grn	Overlap
Gpatch8	Overlap
Eftud2	Overlap
Ccdc103	Overlap
Kif18b	Overlap
C1ql1	Overlap
Mir6931	Overlap
Dcakd	Overlap
Nmt1	Overlap
Plcd3	Overlap
Acbd4	Overlap
Hexim1	Overlap
Hexim2	Overlap
Map3k14	Overlap
Plekhm1	Overlap
Arf2	Overlap
Mapt	Overlap
Kansl1	Overlap
Cdc27	Overlap
Myl4	Overlap
Mettl2	Overlap
1700052K11Rik	Overlap
Tlk2	Overlap
Taco1	Overlap
Map3k3	Overlap
Limd2	Overlap
Strada	Overlap
Ccdc47	Overlap
Ddx42	Overlap
Ftsj3	Overlap
Psmc5	Overlap
Tcam1	Overlap
Ern1	Overlap
Snord104	Overlap
Tex2	Overlap
Polg2	Overlap
Ddx5	Overlap
Cep95	Overlap
Kpna2	Overlap
1810010H24Rik	Overlap
Bptf	Overlap
Nol11	Overlap
Pitpnc1	Overlap
Psmd12	Overlap
Gna13	Overlap
Gm11696	Overlap
Amz2	Overlap
Slc16a6	Overlap
Wipi1	Overlap
Fam104a	Overlap
D11Wsu47e	Overlap
Rpl38	Overlap
Ttyh2	Overlap
Slc9a3r1	Overlap
Fdxr	Overlap
Atp5h	Overlap
Kctd2	Overlap
Slc16a5	Overlap
Armc7	Overlap
Nt5c	Overlap
Hn1	Overlap
Sumo2	Overlap
Nup85	Overlap
Gga3	Overlap
Mrps7	Overlap
Mif4gd	Overlap
Slc25a19	Overlap
Grb2	Overlap
2310067B10Rik	Overlap
Caskin2	Overlap
Tsen54	Overlap
Llgl2	Overlap
Recql5	Overlap
Sap30bp	Overlap
Itgb4	Overlap
H3f3b	Overlap
Unk	Overlap
Wbp2	Overlap
Mrpl38	Overlap
Fbf1	Overlap
Ten1	Overlap
Acox1	Overlap
Srp68	Overlap
Exoc7	Overlap
Rnf157	Overlap
Ubald2	Overlap
Gm7367	Overlap
Prpsap1	Overlap
Sphk1	Overlap
Ube2o	Overlap
Aanat	Overlap
1810032O08Rik	Overlap
Snord1c	Overlap
Snord1b	Overlap
St6galnac2	Overlap
Mxra7	Overlap
Jmjd6	Overlap
Mettl23	Overlap
Srsf2	Overlap
Mfsd11	Overlap
2810008D09Rik	Overlap
Mir6516	Overlap
Sec14l1	Overlap
Tnrc6c	Overlap
Tmc6	Overlap
Tmc8	Overlap
Afmid	Overlap
Tk1	Overlap
Birc5	Overlap
Tha1	Overlap
Socs3	Overlap
Pgs1	Overlap
Cyth1	Overlap
Usp36	Overlap
Cant1	Overlap
Engase	Overlap
Cbx8	Overlap
Gaa	Overlap
Eif4a3	Overlap
Mir1932	Overlap
Endov	Overlap
Rptor	Overlap
Chmp6	Overlap
Baiap2	Overlap
Cep131	Overlap
Enthd2	Overlap
1810043H04Rik	Overlap
Slc38a10	Overlap
Bahcc1	Overlap
2310003H01Rik	Overlap
Pde6g	Overlap
Oxld1	Overlap
Ccdc137	Overlap
Arl16	Overlap
Hgs	Overlap
Mrpl12	Overlap
Slc25a10	Overlap
Fam195b	Overlap
Ppp1r27	Overlap
P4hb	Overlap
Arhgdia	Overlap
Alyref	Overlap
Anapc11	Overlap
Pcyt2	Overlap
Mafg	Overlap
Myadml2	Overlap
Stra13	Overlap
Lrrc45	Overlap
Rac3	Overlap
Cbr2	Overlap
Dus1l	Overlap
Ccdc57	Overlap
Slc16a3	Overlap
Cd7	Overlap
Tex19.1	Overlap
Ogfod3	Overlap
Narf	Overlap
Foxk2	Overlap
Wdr45b	Overlap
Mir7236	Overlap
Rab40b	Overlap
Fn3krp	Overlap
Tbcd	Overlap
B3gntl1	Overlap
Rab10	Overlap
1110002L01Rik	Overlap
Asxl2	Overlap
Dtnb	Overlap
Dnmt3aos	Overlap
Dnajc27	Overlap
Ptrhd1	Overlap
Cenpo	Overlap
Fam228b	Overlap
Pfn4	Overlap
Sf3b6	Overlap
Fkbp1b	Overlap
BC068281	Overlap
Ubxn2a	Overlap
Atad2b	Overlap
1110057K04Rik	Overlap
Rhob	Overlap
Pum2	Overlap
Laptm4a	Overlap
Ttc32	Overlap
Gen1	Overlap
Smc6	Overlap
Pqlc3	Overlap
Odc1	Overlap
Itgb1bp1	Overlap
Cpsf3	Overlap
Adam17	Overlap
Ywhaq	Overlap
Taf1b	Overlap
Klf11	Overlap
Rrm2	Overlap
Mboat2	Overlap
Kidins220	Overlap
Id2	Overlap
Rnaseh1	Overlap
Adi1	Overlap
Mir6937	Overlap
Trappc12	Overlap
Tssc1	Overlap
Acp1	Overlap
Sh3yl1	Overlap
Dld	Overlap
Cbll1	Overlap
Dus4l	Overlap
Cog5	Overlap
Hbp1	Overlap
Nampt	Overlap
Gdap10	Overlap
4933406C10Rik	Overlap
Sypl	Overlap
Snx13	Overlap
Bzw2	Overlap
Ankmy2	Overlap
Mir1938	Overlap
Ifrd1	Overlap
Gm7008	Overlap
Zfp277	Overlap
Dock4	Overlap
Immp2l	Overlap
Dnajb9	Overlap
Mir5627	Overlap
Pnpla8	Overlap
Scfd1	Overlap
Ap4s1	Overlap
Strn3	Overlap
Heatr5a	Overlap
Dtd2	Overlap
1700031P21Rik	Overlap
Sptssa	Overlap
Eapp	Overlap
Snx6	Overlap
Cfl2	Overlap
1110008L16Rik	Overlap
Ppp2r3c	Overlap
Brms1l	Overlap
Mbip	Overlap
Prps1l3	Overlap
Mipol1	Overlap
Sec23a	Overlap
Gemin2	Overlap
Trappc6b	Overlap
Ctage5	Overlap
Fbxo33	Overlap
Gm527	Overlap
Klhl28	Overlap
Fam179b	Overlap
Fkbp3	Overlap
Fancm	Overlap
Mis18bp1	Overlap
Rps29	Overlap
Lrr1	Overlap
Rpl36al	Overlap
Mgat2	Overlap
9330151L19Rik	Overlap
Dnaaf2	Overlap
Pole2	Overlap
Arf6	Overlap
L2hgdh	Overlap
Atp5s	Overlap
Nin	Overlap
Tmx1	Overlap
Psma3	Overlap
3110056K07Rik	Overlap
Arid4a	Overlap
Timm9	Overlap
2700049A03Rik	Overlap
L3hypdh	Overlap
Jkamp	Overlap
Pcnxl4	Overlap
Ppm1a	Overlap
Trmt5	Overlap
Slc38a6	Overlap
Hif1a	Overlap
Snapc1	Overlap
Ppp2r5e	Overlap
Wdr89	Overlap
Sgpp1	Overlap
Syne2	Overlap
Mthfd1	Overlap
Zbtb25	Overlap
Zbtb1	Overlap
Hspa2	Overlap
Mir5135	Overlap
Plekhg3	Overlap
Fntb	Overlap
Max	Overlap
Gphn	Overlap
Mpp5	Overlap
Atp6v1d	Overlap
Eif2s1	Overlap
Pigh	Overlap
Vti1b	Overlap
Zfyve26	Overlap
Rad51b	Overlap
Actn1	Overlap
Dcaf5	Overlap
Exd2	Overlap
Erh	Overlap
Slc39a9	Overlap
Ccdc177	Overlap
1700052I22Rik	Overlap
Gm20337	Overlap
Srsf5	Overlap
Med6	Overlap
Dpf3	Overlap
Zfyve1	Overlap
Rbm25	Overlap
Psen1	Overlap
Ptgr2	Overlap
Fam161b	Overlap
Coq6	Overlap
Rnf113a2	Overlap
Aldh6a1	Overlap
Lin52	Overlap
Abcd4	Overlap
Npc2	Overlap
Isca2	Overlap
Arel1	Overlap
Fcf1	Overlap
Ylpm1	Overlap
Mir6938	Overlap
Mlh3	Overlap
Acyp1	Overlap
Tmed10	Overlap
Mfsd7c	Overlap
0610007P14Rik	Overlap
Ttll5	Overlap
Gpatch2l	Overlap
Angel1	Overlap
Irf2bpl	Overlap
Cipc	Overlap
Ism2	Overlap
Sptlc2	Overlap
Mir3068	Overlap
Snw1	Overlap
Gm7104	Overlap
Sel1l	Overlap
Efcab11	Overlap
Tdp1	Overlap
Gm10433	Overlap
Calm1	Overlap
Rps6ka5	Overlap
Ccdc88c	Overlap
D130020L05Rik	Overlap
Smek1	Overlap
Atxn3	Overlap
Cpsf2	Overlap
Lgmn	Overlap
Moap1	Overlap
Tmem251	Overlap
Ddx24	Overlap
Ppp4r4	Overlap
Dicer1	Overlap
Mir3069	Overlap
Scarna13	Overlap
Snhg10	Overlap
Glrx5	Overlap
Atg2b	Overlap
Gskip	Overlap
Ak7	Overlap
Papola	Overlap
Vrk1	Overlap
Setd3	Overlap
Ccnk	Overlap
Ccdc85c	Overlap
Cyp46a1	Overlap
Yy1	Overlap
Wdr25	Overlap
Meg3	Overlap
B930059L03Rik	Overlap
Dync1h1	Overlap
Hsp90aa1	Overlap
Wdr20	Overlap
Mok	Overlap
Zfp839	Overlap
Cinp	Overlap
Tecpr2	Overlap
Ankrd9	Overlap
6030440G07Rik	Overlap
Rcor1	Overlap
Amn	Overlap
Cdc42bpb	Overlap
Eif5	Overlap
Snora28	Overlap
2810029C07Rik	Overlap
Mark3	Overlap
Bag5	Overlap
Apopt1	Overlap
Klc1	Overlap
Xrcc3	Overlap
Zfyve21	Overlap
Tdrd9	Overlap
Aspg	Overlap
Mir3073a	Overlap
Mir3073b	Overlap
Siva1	Overlap
Cdca4	Overlap
Brf1	Overlap
4930427A07Rik	Overlap
Esyt2	Overlap
D430020J02Rik	Overlap
Ncapg2	Overlap
Sp4	Overlap
Gdi2	Overlap
Fam208b	Overlap
Klf6	Overlap
Pitrm1	Overlap
Idi1	Overlap
Gtpbp4	Overlap
Larp4b	Overlap
Mtr	Overlap
Actn2	Overlap
Heatr1	Overlap
Lgals8	Overlap
Lyst	Overlap
B3galnt2	Overlap
Tbce	Overlap
Ggps1	Overlap
Arid4b	Overlap
Mrpl32	Overlap
Psma2	Overlap
AW209491	Overlap
Sugct	Overlap
Mplkip	Overlap
Cdk13	Overlap
Trim27	Overlap
Hist1h2bl	Overlap
Hist1h2ai	Overlap
Hist1h3h	Overlap
Hist1h2bm	Overlap
Hist1h1b	Overlap
Hist1h2an	Overlap
Hist1h2bp	Overlap
Hist1h2ah	Overlap
Hist1h2bk	Overlap
Hist1h4i	Overlap
Hist1h2ag	Overlap
Hist1h2bj	Overlap
Abt1	Overlap
Btn2a2	Overlap
Hist1h3e	Overlap
Hist1h2bf	Overlap
Hist1h2ad	Overlap
Hist1h3d	Overlap
Hist1h2ac	Overlap
Hist1h2bc	Overlap
Hist1h1c	Overlap
Hist1h3c	Overlap
Hist1h2bb	Overlap
Hist1h4a	Overlap
Hist1h3a	Overlap
Hist1h1a	Overlap
Hist1h2ba	Overlap
Hist1h2aa	Overlap
Gmnn	Overlap
BC005537	Overlap
Acot13	Overlap
Tdp2	Overlap
Sox4	Overlap
Wrnip1	Overlap
Prpf4b	Overlap
Rpp40	Overlap
Lyrm4	Overlap
Fars2	Overlap
Cage1	Overlap
Riok1	Overlap
Snrnp48	Overlap
Eef1e1	Overlap
Pak1ip1	Overlap
Tmem14c	Overlap
Smim13	Overlap
Tmem170b	Overlap
Gfod1	Overlap
Nol7	Overlap
Jarid2	Overlap
Mylip	Overlap
Nup153	Overlap
Tpmt	Overlap
Kdm1b	Overlap
Dek	Overlap
Id4	Overlap
A330033J07Rik	Overlap
Ptpdc1	Overlap
Fam120a	Overlap
Fam120aos	Overlap
Ninj1	Overlap
Bicd2	Overlap
Ippk	Overlap
Ogn	Overlap
Cenpp	Overlap
Nol8	Overlap
Iars	Overlap
9430083A17Rik	Overlap
Spin1	Overlap
Cks2	Overlap
Secisbp2	Overlap
Gadd45g	Overlap
Sptlc1	Overlap
Thoc3	Overlap
4833439L19Rik	Overlap
Arl10	Overlap
Nop16	Overlap
Higd2a	Overlap
Cltb	Overlap
Faf2	Overlap
Rnf44	Overlap
Tspan17	Overlap
Zfp346	Overlap
Fgfr4	Overlap
Nsd1	Overlap
Mxd3	Overlap
Lman2	Overlap
Slc34a1	Overlap
Pfn3	Overlap
Grk6	Overlap
Prr7	Overlap
Pdlim7	Overlap
Dok3	Overlap
Ddx41	Overlap
Tmed9	Overlap
B4galt7	Overlap
Caml	Overlap
B230219D22Rik	Overlap
Txndc15	Overlap
Pcbd2	Overlap
Hnrnpa0	Overlap
Idnk	Overlap
Ubqln1	Overlap
2210016F16Rik	Overlap
Hnrnpk	Overlap
Rmi1	Overlap
A230056J06Rik	Overlap
Naa35	Overlap
Isca1	Overlap
Etohd2	Overlap
Zcchc6	Overlap
Fancc	Overlap
Ercc6l2	Overlap
Zfp367	Overlap
Habp4	Overlap
1810034E14Rik	Overlap
Ctsl	Overlap
Cdk20	Overlap
Hiatl1	Overlap
Zfp369	Overlap
Ptdss1	Overlap
Mterf3	Overlap
Mtrr	Overlap
Fastkd3	Overlap
Papd7	Overlap
Srd5a1	Overlap
Nsun2	Overlap
Med10	Overlap
Ice1	Overlap
Lpcat1	Overlap
Trip13	Overlap
Brd9	Overlap
Sdha	Overlap
Ccdc127	Overlap
Erap1	Overlap
Ell2	Overlap
Arrdc3	Overlap
Lysmd3	Overlap
Polr3g	Overlap
Mblac2	Overlap
Cetn3	Overlap
Rasa1	Overlap
Xrcc4	Overlap
Tmem167	Overlap
Atp6ap1l	Overlap
Rps23	Overlap
Ssbp2	Overlap
Zcchc9	Overlap
Dhfr	Overlap
Msh3	Overlap
Zfyve16	Overlap
Papd4	Overlap
Homer1	Overlap
Bhmt2	Overlap
Dmgdh	Overlap
Aggf1	Overlap
Poc5	Overlap
Polk	Overlap
Col4a3bp	Overlap
Nsa2	Overlap
Gfm2	Overlap
Hexb	Overlap
Utp15	Overlap
Ankra2	Overlap
Btf3	Overlap
Fcho2	Overlap
Ptcd2	Overlap
Mrps27	Overlap
Mccc2	Overlap
Bdp1	Overlap
Gtf2h2	Overlap
Rad17	Overlap
Taf9	Overlap
Cdk7	Overlap
Cenph	Overlap
Ccnb1	Overlap
Slc30a5	Overlap
Nln	Overlap
Sgtb	Overlap
Trappc13	Overlap
Trim23	Overlap
Cenpk	Overlap
Ppwd1	Overlap
Cwc27	Overlap
Srek1ip1	Overlap
Ipo11	Overlap
Dimt1	Overlap
Kif2a	Overlap
3830408C21Rik	Overlap
Smim15	Overlap
Plk2	Overlap
Gpbp1	Overlap
Mier3	Overlap
Il6st	Overlap
Skiv2l2	Overlap
Dhx29	Overlap
Ccno	Overlap
Snx18	Overlap
Arl15	Overlap
Mrps30	Overlap
3110070M22Rik	Overlap
Flnb	Overlap
Dnase1l3	Overlap
Rpp14	Overlap
Pdhb	Overlap
Kctd6	Overlap
Nr1d2	Overlap
Rpl15	Overlap
Nkiras1	Overlap
Ube2e1	Overlap
Saysd1	Overlap
Dnajc9	Overlap
Mrps16	Overlap
Anxa7	Overlap
Sec24c	Overlap
Chchd1	Overlap
6230400D17Rik	Overlap
Vcl	Overlap
Ap3m1	Overlap
Kat6b	Overlap
Comtd1	Overlap
Polr3a	Overlap
Rps24	Overlap
Ppif	Overlap
Slmap	Overlap
Arf4	Overlap
Appl1	Overlap
Il17rd	Overlap
Fam208a	Overlap
Ccdc66	Overlap
Selk	Overlap
Actr8	Overlap
Mir6947	Overlap
Dcp1a	Overlap
Nek4	Overlap
Glt8d1	Overlap
Spcs1	Overlap
Snord19	Overlap
Gnl3	Overlap
Pbrm1	Overlap
Smim4	Overlap
Stab1	Overlap
Phf7	Overlap
Bap1	Overlap
Capn7	Overlap
Ankrd28	Overlap
Dph3	Overlap
Oxnad1	Overlap
Timm23	Overlap
Parg	Overlap
Ercc6	Overlap
Mapk8	Overlap
Wapal	Overlap
Ghitm	Overlap
Tspan14	Overlap
Dydc1	Overlap
Txndc16	Overlap
Gpr137c	Overlap
Psmc6	Overlap
Styx	Overlap
Gnpnat1	Overlap
Cdkn3	Overlap
Cnih1	Overlap
Gch1	Overlap
Wdhd1	Overlap
Socs4	Overlap
Fbxo34	Overlap
Atg14	Overlap
Ap5m1	Overlap
Exoc5	Overlap
Naa30	Overlap
Ttc5	Overlap
Ccnb1ip1	Overlap
Rpph1	Overlap
Parp2	Overlap
Tep1	Overlap
Osgep	Overlap
Apex1	Overlap
Tmem55b	Overlap
Mettl17	Overlap
Zfp219	Overlap
Hnrnpc	Overlap
Rpgrip1	Overlap
Supt16	Overlap
Chd8	Overlap
Tox4	Overlap
Rab2b	Overlap
Mettl3	Overlap
Dad1	Overlap
Prmt5	Overlap
Haus4	Overlap
4931414P19Rik	Overlap
Cdh24	Overlap
Mir6948	Overlap
4930579G18Rik	Overlap
Acin1	Overlap
1700123O20Rik	Overlap
Ppp1r3e	Overlap
Pabpn1	Overlap
Ngdn	Overlap
Dcaf11	Overlap
Emc9	Overlap
Ipo4	Overlap
Tm9sf1	Overlap
Mdp1	Overlap
Nedd8	Overlap
Gmpr2	Overlap
Tinf2	Overlap
Rabggta	Overlap
Dhrs1	Overlap
Nop9	Overlap
Cideb	Overlap
Ltb4r2	Overlap
Sdr39u1	Overlap
Rnf17	Overlap
Cenpj	Overlap
Mphosph8	Overlap
Pspc1	Overlap
B020004C17Rik	Overlap
Cryl1	Overlap
Ift88	Overlap
Il17d	Overlap
N6amt2	Overlap
Xpo4	Overlap
Sap18	Overlap
Gm10094	Overlap
Mir3077	Overlap
Ska3	Overlap
Mrpl57	Overlap
Zdhhc20	Overlap
Setdb2	Overlap
Cab39l	Overlap
Nupl1	Overlap
Mtmr6	Overlap
Kpna3	Overlap
Spryd7	Overlap
4931440J10Rik	Overlap
Ints6	Overlap
Wdfy2	Overlap
Mir8098	Overlap
Defb42	Overlap
Ctsb	Overlap
Fdft1	Overlap
Mtmr9	Overlap
Pinx1	Overlap
Msra	Overlap
Hmbox1	Overlap
Ints9	Overlap
Pbk	Overlap
Esco2	Overlap
Dpysl2	Overlap
Gm5464	Overlap
Bnip3l	Overlap
Ppp2r2a	Overlap
Cdca2	Overlap
Kctd9	Overlap
Chmp7	Overlap
Rhobtb2	Overlap
9930012K11Rik	Overlap
Piwil2	Overlap
Polr3d	Overlap
Mir320	Overlap
[truncated: 20,656 more rows]

## Sheet: Figure 5e
Figure 5e, Pol II enrichment on major ZGA genes (L2C)
Promoter				Gene body
Gene name	Control	Tdp43oKO		Gene name	Control	Tdp43oKO
Rb1cc1	10.4567	8.28118		Rb1cc1	3.0989	2.28485
Rrs1	1.60294	1.96627		Sgk3	0.140618	0.057373
Sgk3	0.310196	0.133333		Gm15455	6.35333	2.95167
Gm15455	6.39274	4.20196		Nabp1	0.901846	0.338923
Nabp1	3.94667	2.97549		Inpp1	-0.136911	-0.190425
Inpp1	-0.130588	-0.224314		Stk17b	-0.162381	-0.171502
Stk17b	-0.048431	0.353137		Mars2	-0.1	-0.234
Mars2	1.03353	1.17274		Bzw1	5.45567	4.32708
9430016H08Rik	0.614902	0.032745		Trak2	0.269618	1.29216
Bzw1	6.46804	7.18745		Als2	1.64767	0.634924
Trak2	0.281569	0.484314		Fzd7	0.3175	0.442083
Als2	6.76314	4.18961		Plcd4	4.22807	2.26816
Fzd7	1.13098	2.64431		Stk16	0.636087	0.664783
Rpl37a	3.78392	2.99118		Dnpep	0.127463	0.26
Plcd4	0.147143	0.198929		Utp14b	2.04784	0.313919
Fam134a	4.72451	2.63137		Cul3	3.16095	2.15628
Stk16	0.648039	0.472353		Slc19a3	4.42131	4.52165
Dnpep	2.45412	2.84843		A630001G21Rik	0.019591	0.444094
Utp14b	6.37286	5.67179		Alppl2	20.4811	15.2011
Cul3	8.64078	5.8398		Gal3st2	-0.087953	0.029606
Slc19a3	0.61902	1.84961		Slco4c1	0.081745	-0.15949
A630001G21Rik	0.312941	1.88118		Serpinb3b	-0.23	-0.305957
Alppl2	14.7827	12.5051		Tmem185b	0.125	0.2125
Gal3st2	0.391961	1.90294		Tmem177	0.002414	-0.139655
Gm9994	-0.095882	0.368431		Tmem37	-0.117	-0.00975
Slco4c1	0.676863	0.245098		Dyrk3	0.467162	1.55149
Serpinb3b	-0.23	-0.306275		Chit1	-0.038522	0.855409
Tmem185b	0.222353	0.341961		Kdm5b	5.73221	4.141
Tmem177	0.160588	0.423922		Zfp281	3.9929	1.38161
Tmem37	-0.095098	-0.12		Nr5a2	2.87899	0.79179
Dyrk3	0.686863	2.33882		Glrx2	0.67775	1.284
Chit1	-0.084314	-0.026863		Tsen15	-0.010735	-0.206618
Kdm5b	5.89745	8.59804		Dhx9	5.2162	2.91627
Zfp281	8.07784	3.50882		Npl	6.38659	2.1877
Nr5a2	0.485882	0.729412		Glul	4.47162	2.96622
Glrx2	4.24793	4.62345		Tor1aip2	0.539026	1.15666
Tsen15	0.797255	1.06471		Tor3a	0.362842	1.92055
Dhx9	16.6414	13.2678		Fam20b	0.420871	1.5257
Npl	6.44961	4.6851		Cacybp	0.049634	0.456951
Glul	5.9902	7.79		Gas5	5.452	0.944
Tor1aip2	2.24078	4.17451		Gpr161	2.8771	1.41259
Tor3a	0.990196	2.80451		Lmx1a	-0.203705	-0.17604
Fam20b	0.21451	1.6651		Uhmk1	2.12765	1.23597
Cacybp	1.33569	2.52078		Fcgr3	5.61949	7.8839
Gas5	5.71039	3.79843		B4galt3	0.242857	1.59905
Gpr161	4.64431	4.10039		F11r	1.69174	0.889879
Lmx1a	-0.168824	-0.231765		Tagln2	-0.146042	0.002708
Uhmk1	1.45843	1.33294		Mixl1	0.370625	0.3075
Fcgr3	1.95118	2.1449		D1Pas1	0.461111	-0.077778
B4galt3	1.44353	5.63412		Tatdn3	1.17347	0.389388
F11r	0.967843	0.844902		Ints7	0.599189	0.325833
Alyref2	5.60392	3.6502		1700034H15Rik	2.98297	2.02252
Tagln2	-0.041373	0.055098		Epm2a	0.313073	0.93353
Mixl1	0.718627	0.777843		Enpp3	0.2522	-0.106167
D1Pas1	1.5249	1.12431		Arg1	0.423367	-0.050816
Tatdn3	1.24451	0.509608		Sesn1	0.038325	-0.032063
Ints7	6.40196	4.62843		Ostm1	0.556777	0.356445
1700034H15Rik	12.9525	10.3653		Bend3	6.56522	3.65711
A630066F11Rik	0.952745	1.21451		Cd24a	-0.00037	0.478148
Epm2a	-0.034902	-0.026863		Gja1	1.74916	0.998692
Enpp3	2.27078	1.15784		Ranbp2	1.33271	1.10538
Arg1	1.11275	0.878431		Herc4	1.48222	1.28602
Fam26f	0.519804	0.941765		Sirt1	2.01028	1.39347
Sesn1	1.26571	1.15571		Dnajc12	0.608292	0.336958
Ostm1	0.31902	0.860588		Pdxk	7.29872	1.76682
Bend3	5.45118	2.46549		Stk11	6.2996	3.5804
Cd24a	0.196863	1.28078		Adat3	0.752609	0.528696
Gja1	0.874902	0.494706		Mknk2	1.0836	1.33861
Ranbp2	2.53765	3.0898		Tbxa2r	4.56511	4.97622
10-Sep	0.327059	0.803922		Gna11	0.518511	0.906241
Herc4	2.16275	1.85196		Pwp1	2.03013	1.21141
Sirt1	2.27333	2.51588		Spic	2.49774	0.363962
Dnajc12	0.891786	1.14214		Apaf1	0.653418	0.651187
Pdxk	11.5239	4.9702		Ikbip	1.20372	1.72593
Stk11	9.89137	6.88863		Tmpo	0.785046	0.583102
1600002K03Rik	5.76529	5.48137		Socs2	-0.122414	0.07
Adat3	4.25922	3.93902		Nudt4	4.00225	2.60095
Mknk2	0.665897	1.33026		Dusp6	0.297895	-0.08
Gadd45b	3.6502	4.81608		Slc35e3	2.06631	4.84553
Tbxa2r	4.7051	2.63922		Hsd17b6	0.147972	0.083427
Gna11	0.562941	1.73412		Mmp19	1.77107	2.17293
Pwp1	4.5898	5.24412		Ormdl2	0.195385	0.172308
Spic	3.23255	1.52451		Cd63	1.75933	2.05533
Apaf1	2.27451	3.37372		Sfi1	NAN	NAN
Ikbip	2.26941	3.40353		Gal3st1	1.90993	0.822857
Tmpo	2.42196	3.53823		Tmed4	0.811176	0.500588
Socs2	0.527451	0.960392		C1d	0.185761	0.606304
Nudt4	3.4849	3.92726		Slc1a4	-0.021915	-0.025532
Dusp6	0.99098	1.63843		Zrsr1	0.009	-0.006
Slc35e3	4.16275	5.57471		Xpo1	7.03629	2.74731
Hsd17b6	1.60882	0.651961		4933430M04Rik	-0.20389	-0.126659
Spryd4	1.23628	1.42608		Prorsd1	0.072222	-0.108889
Mmp19	4.62745	5.49549		Ubtd2	0.404984	0.419508
Ormdl2	2.17412	2.84902		Pank3	3.70387	2.06222
Cd63	3.03357	2.12643		Hmmr	4.88882	3.01094
Olfr815	-0.214706	-0.108824		Ccnjl	-0.061038	0.090465
Sfi1	NAN	NAN		Timd2	2.31274	1.88824
Gal3st1	3.54451	1.97372		Trim7	0.347639	1.66616
Rasl10a	4.51137	4.64784		Hnrnpab	14.9398	8.42372
Pgam2	2.37765	1.28294		Nhp2	14.7644	3.93
Tmed4	1.39863	2.4051		Rmnd5b	16.2066	6.58174
Gm11974	8.38039	6.87529		Aff4	1.6183	2.79718
C1d	2.3351	5.71823		P4ha2	-0.020777	1.10929
Slc1a4	0.248824	0.949216		Gm2a	1.2452	0.849606
Zrsr1	1.67863	2.28922		Sparc	-0.113064	0.177702
Xpo1	15.2365	10.5378		Gemin5	3.48245	2.03829
4933430M04Rik	-0.222353	-0.272745		Zfp867	0.83236	1.41831
Prorsd1	1.43118	1.90372		Pld6	1.51214	1.23714
Ubtd2	1.00647	1.71294		Pemt	2.54631	3.3723
Pank3	13.822	11.8851		Smcr8	3.13289	2.3788
Hmmr	11.3231	11.8861		Shmt1	2.5695	2.03485
Ccnjl	-0.173922	-0.064118		Map2k3	-0.054076	0.04625
Timd2	2.66628	1.8598		Tnfrsf13b	0.545171	0.933707
Trim7	0.596275	1.46		Trpv2	0.453234	2.47166
Hnrnpab	9.7049	7.52		Wrap53	2.12398	1.47522
Nhp2	9.34098	7.40804		Mpdu1	4.38914	6.83571
Rmnd5b	13.3908	9.71294		Tnfsf12	5.50689	3.84095
Aff4	2.78392	4.86412		Cldn7	17.0729	12.9986
P4ha2	0.567059	6.51863		Gabarap	8.12333	5.47583
Gm2a	2.05667	5.76157		Alox12	1.9867	2.284
Sparc	-0.138235	0.289804		Cxcl16	1.06031	0.841875
Gemin5	3.64667	1.87392		C1qbp	8.13536	4.87429
Zfp867	0.536078	1.3449		Ggt6	1.028	2.848
Pld6	3.7702	3.85843		Itgae	1.74264	1.71246
Pemt	2.6649	1.67196		Olfr376	-0.137143	0.52
Smcr8	3.35216	3.54902		Tsr1	4.41011	2.90135
Shmt1	5.00353	6.48961		Wdr81	5.74614	2.62605
Map2k3	0.411569	1.57549		Timm22	1.20543	0.902857
Tnfrsf13b	0.258824	0.623922		Rab34	2.01	5.11077
Trpv2	0.508039	3.02255		Slc13a2	0.703407	0.634027
2310047M10Rik	3.76353	3.63902		Wsb1	4.21899	1.26155
Wrap53	3.75961	3.01314		Cct6b	0.125691	0.472389
Sat2	3.80255	4.13804		AA465934	0.246	-0.196
Mpdu1	6.94726	8.94137		Znhit3	8.32733	5.292
Tnfsf12	5.983	5.6632		Med13	0.821725	0.545732
Cldn7	0.783571	1.53607		Prr11	4.91116	3.62099
Gabarap	8.63412	5.71		Srsf1	5.0235	1.51875
Alox12	0.129412	0.565882		Coil	1.50948	1.68052
Cxcl16	1.16667	1.93647		Dgke	2.2628	2.34293
C1qbp	10.1224	6.81		Cox11	-0.165	-0.056667
Ggt6	2.72235	2.97784		Nme2	3.755	2.45825
Itgae	1.56	2.4551		Tob1	-0.046471	0.025294
Olfr376	0.357843	3.25451		B4galnt2	1.6746	1.35339
Tsr1	4.16608	4.80118		Gip	1.55051	1.5559
Wdr81	8.23353	4.49745		Snf8	4.76235	3.63755
Rnmtl1	0.131373	0.014118		Calcoco2	5.27396	3.31075
Timm22	1.65255	1.25471		Gm11517	18.0325	12.42
Rab34	5.55039	7.61431		Sp6	2.19523	1.41966
Slc13a2	4.20941	2.81039		Npepps	0.569571	1.28921
Wsb1	6.99039	4.36177		Fbxo47	1.16683	1.71839
Cct6b	0.599804	1.20098		Stac2	4.54	4.20194
AA465934	0.606471	0.50098		Casc3	3.28028	3.65009
Znhit3	7.20667	7.27765		Krt28	0.876933	0.113067
Med13	0.38	0.938039		Klhl11	2.48204	1.71447
Prr11	5.82647	6.28098		Rundc1	0.906707	0.451585
Srsf1	8.66314	6.18667		Ifi35	1.41418	0.641266
2210409E12Rik	4.34373	6.51863		LOC666331	0.761429	0.694286
Coil	4.66588	6.59647		Rdm1	1.9386	2.82526
Dgke	5.28667	6.88725		Lsm12	4.42409	2.59907
Cox11	0.022157	0.066275		Hexim1	1.029	0.583
Nme2	8.63588	4.61863		Arf2	0.110494	0.487531
Tob1	0.385098	1.56765		Mettl2	2.68821	3.15593
B4galnt2	0.080392	0.573725		Tlk2	2.39348	1.56445
Gip	0.245686	0.118431		Map3k3	1.21875	0.889353
Snf8	1.71941	1.45255		Nol11	4.87025	3.99936
Calcoco2	5.90922	3.47372		Slc16a6	7.46789	9.36706
Gm11517	12.412	10.3771		Cdc42ep4	0.419381	0.350487
Sp6	0.322549	-0.082745		Ttyh2	3.25754	0.767889
Npepps	0.167059	1.15863		Grb2	3.55841	3.1801
Fbxo47	1.46804	2.94235		Ube2o	7.57632	4.1162
Stac2	4.67745	6.36902		6030468B19Rik	3.55411	2.85425
Casc3	1.85941	2.13412		Socs3	10.335	3.1225
Krt28	0.374706	0.059608		Pde6g	0.312857	0.591143
Klhl11	4.8849	6.02274		Ccdc137	2.76158	1.385
Hcrt	0.38549	1.11196		Arl16	4.00444	1.56889
Rundc1	0.387451	0.811373		Alyref	6.04571	5.47071
Ifi35	5.56628	3.82804		Pcyt2	5.004	3.37291
LOC666331	2.30098	3.03784		Wdr45b	1.9152	0.562097
Rdm1	6.35274	5.50549		Kif3c	NAN	NAN
Lsm12	3.53274	2.43196		Pomc	0.327576	0.071212
Gm1564	0.115098	0.49098		Fkbp1b	1.50083	1.4005
Hexim1	4.00686	4.48275		Atad2b	1.94198	1.57974
Arf2	0.742353	1.52667		Atp6v1c2	-0.091755	-0.093617
Mettl2	0.785294	1.22118		Odc1	5.66256	2.94907
Tlk2	4.33	2.79333		Dcdc2c	-0.17695	-0.158105
Map3k3	1.97353	1.98137		Adi1	2.94022	2.96956
Nol11	4.39137	4.82353		Nampt	0.951205	0.211531
Slc16a6	6.30392	7.74412		Dnajb9	3.07667	0.851111
Cdc42ep4	1.24118	1.87686		G2e3	1.70761	1.11023
Ttyh2	7.46078	2.7598		Strn3	0.745395	0.737383
Nt5c	3.98549	3.04686		Ap4s1	1.45689	1.81871
Grb2	5.95725	5.72471		Prps1l3	0.683191	0.39383
Ube2o	13.1082	10.1429		Gemin2	2.33567	1.62961
1810032O08Rik	1.30922	1.38882		Mgat2	1.63	0.26
2810008D09Rik	0.911961	0.498431		Dnaaf2	2.13271	2.61143
6030468B19Rik	1.38118	0.777843		L2hgdh	1.46366	0.203063
Socs3	6.67902	3.56686		Tmx1	-0.191322	-0.266033
Cbx8	0.221765	0.103529		3110056K07Rik	1.89794	1.36789
Pde6g	3.17804	2.43843		Ppm1a	2.68873	3.01959
Ccdc137	4.32667	4.36706		Six1	-0.062917	0.204583
Arl16	2.12471	2.05549		1700086L19Rik	-0.171613	-0.230323
Fam195b	0.96451	2.17529		Sgpp1	2.14304	0.585969
Alyref	11.9473	10.9676		Hspa2	0.4425	0.1175
Pcyt2	7.75843	5.9298		Churc1	0.029408	0.398882
Wdr45b	2.51471	0.90902		Pigh	0.255455	0.345455
Kif3c	NAN	NAN		Gm20337	0.346667	1.59
Pomc	0.024118	0.390392		Gm1995	NAN	NAN
Fkbp1b	1.13647	2.1302		Moap1	0.302143	0.612857
Atad2b	2.94196	3.59451		Gskip	1.58895	0.928562
Atp6v1c2	0.016078	-0.04549		Yy1	2.03639	1.43877
Odc1	6.43843	6.18608		Bag5	3.88538	2.68615
Dcdc2c	-0.080196	0.066275		Zfp386	0.07188	-0.259023
Adi1	3.77137	4.91627		D430020J02Rik	-0.14875	0.09375
Nampt	3.05314	2.36078		Mplkip	0.151538	0.493846
Dnajb9	7.48824	5.23647		BC005537	0.508864	0.957841
G2e3	3.01961	2.9498		Dusp22	-0.166598	-0.241475
Ap4s1	2.44294	2.77471		Rpp40	0.648764	0.181011
Strn3	2.16275	2.81196		Nol7	1.65571	0.287143
Prps1l3	3.56922	4.24549		Nop16	5.13143	3.51514
Gemin2	3.56824	2.61451		Faf2	1.68747	1.0792
Rpl10l	1.38059	2.75804		Zfp346	0.774708	0.884088
Mgat2	4.77588	5.35569		B230219D22Rik	1.74638	2.502
Dnaaf2	2.89569	4.31353		Zfp935	0.165263	0.001667
L2hgdh	5.18529	3.59373		Zfp367	0.164101	0.795112
Tmx1	-0.028039	-0.127451		Zfp874b	0.243786	0.033107
3110056K07Rik	2.04275	1.68314		Ell2	1.97013	0.489856
Ppm1a	6.18686	5.75216		Arsk	-0.170028	0.004903
Six1	0.393725	1.13176		Arrdc3	0.900291	0.979029
1700086L19Rik	-0.191765	-0.261569		Polr3g	0.851494	1.21954
Sgpp1	1.29353	0.461176		Bhmt2	0.28038	0.150253
Hspa2	1.05137	2.74451		Aggf1	0.437265	0.012063
Churc1	0.499608	1.56765		F2r	0.013147	0.796783
Pigh	1.07882	1.36275		Hexb	3.75837	2.3573
Gm20337	10.1157	11.0273		Ccdc125	2.06735	2.97723
2410016O06Rik	1.53333	1.2249		Ipo11	1.17142	0.473854
Isca2	0.505897	0.618205		Mier3	7.16847	3.28183
Mfsd7c	3.30196	1.97745		Mrps30	1.9666	0.486383
Gm1995	3.03826	5.20761		Kctd6	0.393099	0.340282
Smek1	6.20373	3.97451		Nr1d2	0.204159	0.013058
Moap1	0.47098	1.49314		Nid2	-0.125739	-0.048969
AK010878	1.24902	2.03726		Kcnk5	0.415761	0.1
Snhg10	2.38833	1.37944		Duxbl3	-0.23	-0.31
Gskip	4.49549	1.67647		Arf4	0.648037	1.29822
Yy1	5.75588	4.50608		Prkcd	1.31254	1.16859
Bag5	4.23549	4.09569		Smim4	0.269063	0.465286
Crip1	0.214706	0.74098		Cdkn3	0.156	0.102824
4930427A07Rik	0.755526	2.03553		Lgals3	0.091414	0.631111
Zfp386	0.033725	-0.097647		Ccnb1ip1	0.835122	0.33878
D430020J02Rik	0.56098	2.03667		Rab2b	3.7021	3.40947
Mplkip	1.51922	3.06431		Tox4	5.14957	4.47
BC005537	2.00137	3.0051		Ajuba	1.79039	1.96039
Dusp22	0.334706	0.439608		1700123O20Rik	-0.088095	-0.147143
Rpp40	1.25726	0.271176		Pabpn1	6.63042	7.21875
Nol7	5.78157	4.40196		Psme1	0.03	0.64
Gadd45g	0.202353	1.06471		Sdr39u1	0.144	0.184
Nop16	5.10686	3.57922		Gm16973	1.43304	0.367391
Faf2	3.95275	2.60745		Pspc1	2.75269	1.97424
Zfp346	0.809412	1.78941		Zmym5	0.70984	1.68572
B230219D22Rik	3.70667	4.61039		Phf11a	0.00033	1.11291
Zfp935	0.319412	0.617647		Gata4	3.4225	2.0625
Zfp367	1.04333	3.59373		Tdh	0.210208	0.056806
Aaed1	0.094902	0.71451		Sorbs3	1.24883	1.79101
Zfp874b	2.15627	2.04451		Piwil2	0.70723	0.180821
Ell2	7.33686	5.11157		Siah3	-0.174985	-0.195383
Arsk	-0.050392	-0.143333		Nufip1	1.9556	1.23149
Arrdc3	2.25823	3.22863		Rgcc	0.008095	0.196667
Polr3g	2.96843	6.35941		Dis3	0.620242	0.409614
Rps23	3.62196	4.28137		Klf5	0.845041	0.122846
Spz1	1.46137	5.8402		Spry2	0.6732	0.956
Bhmt2	2.17765	1.59451		Zfp622	2.12983	0.981026
Aggf1	0.310392	0.587843		Osr2	-0.0775	-0.23875
F2r	-0.156078	0.308431		Pabpc1	4.31174	2.42321
Hexb	9.24431	9.28863		Grhl2	0.441513	0.345725
Ccdc125	1.20706	2.91255		Ubr5	2.50634	1.29931
Ipo11	5.65745	3.20863		Utp23	1.36542	0.245
Mier3	7.97451	4.65686		Myc	0.221852	-0.014444
Mrps30	1.71431	1.63686		Chrac1	2.62308	1.25385
Kctd6	1.16353	3.19529		Zfp623	2.38475	2.07164
Nr1d2	3.21608	3.64569		Zfp707	11.9123	6.84744
Nid2	-0.072549	0.372549		Slc39a4	0.665	1.644
Kcnk5	0.355098	-0.12		Kifc2	1.33317	2.73067
Duxbl3	-0.188571	-0.248929		Ppp1r16a	2.86258	2.69756
Arf4	0.51625	0.8865		Zfp7	1.73972	1.90648
Hesx1	0.249608	0.964118		Zfp647	1.28291	1.67969
Prkcd	0.222353	1.15667		Apol7b	0.231316	1.87316
Smim4	1.72157	3.09667		Apol7e	0.006111	0.456
Ero1l	0.018039	0.625098		Lgals2	0.394783	1.53217
Cdkn3	1.11118	1.58706		Pdxp	0.981563	1.37031
Lgals3	0.253529	0.815098		Ankrd54	0.120405	0.171486
Ccnb1ip1	4.92412	2.27176		Polr2f	6.31901	3.39309
Rpph1	5.43647	2.99333		Syngr1	0.625736	0.96686
Tox4	5.74105	6.23947		Tef	1.78664	2.33092
Rab2b	5.87763	6.23947		Ccdc134	0.818908	0.857143
Ajuba	0.349216	1.52588		Arhgap8	0.855884	1.69305
1700123O20Rik	1.04882	0.993922		Upk3a	0.372667	0.728667
Pabpn1	8.99196	10.2243		Pim3	1.22818	1.10818
Psme1	0.345294	1.96078		Syce3	0.590726	0.67162
Mdp1	3.35118	3.55686		Cpne8	-0.189573	-0.250522
Sdr39u1	0.460392	0.762941		Rarg	2.62757	3.15837
Gm16973	0.272157	0.45451		Amhr2	6.74194	7.70917
Pspc1	10.7882	9.44039		Prr13	8.635	7.71583
Zmym5	0.09902	0.959216		Nfe2	5.74013	8.58795
N6amt2	0.905686	0.766667		Zfp263	1.38884	2.51605
Phf11a	0.003333	2.26059		Tnfrsf17	0.513684	0.86
Defb42	0.681765	0.363137		2610318N02Rik	0.869362	1.92511
Gata4	3.95471	2.07804		Hic2	3.14626	3.05724
Tdh	0.455882	0.271176		2510002D24Rik	2.1475	4.63
Sorbs3	0.012745	0.356863		Hira	2.28868	1.27483
Piwil2	1.99941	1.31059		Yeats2	0.846813	0.430483
Siah3	-0.184118	-0.153529		Eif2b5	3.6037	2.92778
Nufip1	2.97451	4.65039		Polr2h	2.36667	1.63524
Rgcc	0.23451	0.78902		Senp2	1.56348	1.34107
Dis3	1.3651	1.07216		Etv5	0.192504	0.075259
Klf5	1.07667	1.13922		Ppp1r2	0.470423	0.245728
Spry2	1.12314	2.45843		Pak2	0.710445	0.736244
Zfp622	4.63471	7.1998		Fbxo45	0.805137	0.963904
Osr2	-0.108235	0.010392		Tfrc	2.4113	1.02726
Pabpc1	6.56216	6.31078		Fyttd1	0.098264	0.202396
Grhl2	0.051569	0.740588		Itgb5	1.20641	0.386675
Ubr5	5.40078	3.56157		Parp9	2.69877	2.09723
Utp23	2.77961	1.83588		Kpna1	4.28968	3.47913
Myc	0.478824	0.252549		Polq	1.28861	0.755547
Chrac1	2.47412	2.49902		Poglut1	1.33123	1.47298
Zfp623	4.13314	2.97961		Dppa4	2.45781	1.08512
Zfp707	5.99412	4.5102		Gm4827	-0.198012	-0.127776
Ccdc166	5.75861	2.52944		Cep97	0.155015	0.1692
Slc39a4	2.72922	2.65529		Tomm70a	0.180033	0.039375
Kifc2	2.90431	3.80784		Cggbp1	0.161765	0.461176
Ppp1r16a	3.10569	3.6798		Cxadr	0.118079	-0.138689
Zfp7	1.69294	1.24353		D16Ertd472e	0.469765	0.559853
Commd5	10.3192	5.93706		Gabpa	2.29274	1.72909
Zfp647	0.658039	0.957451		Bach1	0.8035	0.403688
Apol7b	-0.23	-0.248929		Gart	2.19237	2.64444
Apol7e	-0.219804	-0.254118		Acat2	0.423092	1.28428
Lgals2	-0.00902	0.580392		1600012H06Rik	-0.0025	-0.31
Pdxp	1.07353	1.83843		Chd1	0.904724	1.16799
Ankrd54	0.750588	1.43431		Zfp677	-0.089771	0.170076
Polr2f	6.73647	5.32726		Zfp54	0.317959	1.00092
Syngr1	3.03941	4.42882		Zfp948	-0.127617	-0.12886
Tef	5.18964	8.60714		Cldn6	1.38286	2.70286
Ccdc134	3.40549	1.39627		Flywch1	0.753049	2.03281
Arhgap8	-0.118039	0.122157		Flywch2	1.64101	1.07203
Upk3a	0.267843	1.04235		Eci1	3.70637	2.23794
Pim3	1.70745	2.86078		Pgp	0.926667	-0.056667
Syce3	2.20588	2.31745		Rpl3l	2.9639	3.29203
Cpne8	0.088431	0.30098		Msrb1	0.207632	0.685
Rarg	1.0802	1.12314		BC003965	1.62143	0.042857
Mfsd5	2.90922	3.72078		Unkl	1.99892	1.5186
Amhr2	8.61157	10.8727		Rab40c	4.60452	3.58267
Prr13	13.4802	12.0024		Decr2	1.78576	1.90955
Nfe2	2.76765	4.24255		Rgs11	7.68867	6.64433
Zfp263	2.18275	3.20471		Tcp11	1.49991	2.3913
Tnfrsf17	3.88118	4.51176		Mapk14	1.25918	0.745576
2610318N02Rik	0.66451	1.72039		Cdkn1a	1.03288	2.42014
Hic2	5.63353	6.50667		Ppil1	1.93972	2.82639
2510002D24Rik	6.31177	6.90431		Rsph1	0.097688	0.601809
Hira	10.2014	7.53157		Wdr4	1.34373	0.723101
Yeats2	2.97118	1.75647		Akap8	7.96073	3.67828
Eif2b5	6.65647	6.70784		Tap1	-0.050556	0.42625
Polr2h	3.48451	4.76039		Stk19	0.49981	0.135143
Senp2	1.80529	1.53784		Hspa1a	0.8625	0.83
Etv5	0.935294	1.12059		Msh5	0.180701	0.953694
Ppp1r2	0.719608	1.46706		Ly6g5c	0.626	0.906
Pak2	1.99392	2.78922		Apom	0.315	1.21
Fbxo45	2.49294	2.45431		Lst1	0.796667	0.492222
Tfrc	4.00274	2.52843		H2-D1	0.04	-0.1105
Fyttd1	0.827843	1.97		H2-Q8	1.295	1.3525
Itgb5	5.83686	3.89294		H2-Q7	0.353913	0.507826
Parp9	0.159608	0.248824		H2-Q10	0.808095	0.468095
Kpna1	14.7476	14.1627		Tcf19	1.48059	0.885882
2010005H15Rik	-0.156078	-0.138627		Cchcr1	1.13034	2.21759
Polq	3.2502	3.11		Gnl1	3.46403	2.67153
Poglut1	1.70314	1.78373		A930015D03Rik	1.48223	1.29702
BC027231	4.46549	6.32726		H2-T22	-0.1125	-0.161562
Dppa4	6.97647	6.77059		H2-Bl	-0.191765	-0.030588
Gm4827	-0.163922	-0.019412		Cdc5l	0.700736	0.283807
Cep97	1.51843	1.08706		Capn11	0.83176	0.789775
Tomm70a	0.45	0.226471		Mad2l1bp	10.4265	4.81
Cggbp1	0.734902	2.03294		Polh	3.52632	2.7241
Cxadr	0.513922	0.025294		Polr1c	4.11647	2.04941
D16Ertd472e	1.57431	3.89157		Dnph1	0.475	0.165
Gabpa	8.64039	5.91078		Ptcra	2.14304	1.83607
Bach1	1.62196	1.16529		Rab5a	1.0518	0.768084
Gart	9.18824	7.75549		Ticam1	1.67592	0.890204
Acat2	2.52412	5.08		Trmt61b	2.11274	1.33188
1600012H06Rik	0.530588	0.166863		Epcam	0.481811	0.55622
Chd1	2.29725	2.35745		Crem	NAN	NAN
Zfp677	0.072745	0.705882		Bambi	-0.072787	0.13541
Zfp54	1.13647	4.54353		Taf4b	1.0751	0.469167
Zfp948	0.41549	1.41372		Rnf125	2.60481	2.71531
Tnfrsf12a	3.10294	7.24039		Rprd1a	2.49214	1.49874
Cldn6	2.74372	7.26647		Tslp	0.163	0.013
Flywch1	0.993333	1.97745		Cdc25c	2.61559	0.598447
Flywch2	1.20372	1.52588		Etf1	2.5034	1.71254
Tceb2	1.87765	2.89765		Snhg4	0.6264	0.64
Eci1	5.11059	3.82843		Cystm1	0.378417	0.399054
Pgp	2.15765	1.78804		Hbegf	0.003765	0.347176
Snhg9	10.2065	7.7598		Hars2	0.401143	0.710571
Rpl3l	1.59536	1.84107		Gnpda1	0.67044	0.838352
Msrb1	4.11902	3.91608		Prelid2	0.051231	0.349644
Fahd1	1.02314	1.21392		Fem1c	2.94542	1.95311
Mrps34	3.21353	3.5198		Eif1a	0.141782	0.045545
BC003965	1.41039	0.535686		Slc12a2	2.00393	0.569574
Unkl	1.00857	0.422857		Pmaip1	-0.069348	-0.12413
Narfl	2.80627	3.00412		Mppe1	0.718142	1.21667
Rab40c	7.17529	3.76706		Psmg2	0.37549	1.6751
Decr2	1.57059	1.82745		Mex3c	0.182686	0.435029
Arhgdig	1.46588	1.36726		Smad7	1.61628	0.690651
Rgs11	1.69725	1.57039		Ier3ip1	-0.031848	-0.091087
Tcp11	0.887647	1.28451		Cndp2	0.981709	0.275633
Mapk14	1.69529	2.05177		Fbxo15	9.85098	6.23746
Cdkn1a	0.4825	1.08821		Chka	9.95105	3.7795
Ppil1	1.27196	1.69137		Tcirg1	7.5346	8.10356
Gm6402	-0.069608	-0.071569		Rad9a	4.0639	2.61415
Rsph1	-0.09098	0.025294		Slc29a2	0.709273	0.590182
Wdr4	0.443333	0.631569		Ovol1	0.431	0.711778
Akap8	12.7039	8.58333		Malat1	1.5663	2.03457
BC033916	4.84216	4.6449		Slc22a20	1.8363	1.22807
Tap1	0.23451	1.55647		Dnajc4	1.24545	3.37364
Stk19	1.71686	1.15039		Mta2	10.1275	7.07519
1110038B12Rik	2.05647	1.84333		Psat1	2.12366	0.9224
Hspa1a	0.405098	0.461176		Nmrk1	-0.128249	-0.159718
Msh5	0.741961	1.35529		D030056L22Rik	1.65964	0.735
Ly6g5c	3.65823	3.31118		Cbwd1	0.510585	0.138651
Apom	5.53745	5.48686		Slc1a1	0.83483	0.24589
Lst1	2.86765	2.34078		Gldc	1.35972	0.935483
Lta	1.28765	0.974314		Cstf2t	0.836923	0.435385
H2-D1	0.098235	0.572941		Pten	1.44103	0.705485
H2-Q5	0.487255	0.457451		Ankrd22	0.026253	1.38854
H2-Q8	1.76689	2.198		Pcgf5	0.867169	1.60969
H2-Q7	2.90882	3.2649		Ubtd1	0.883149	0.800535
H2-Q10	1.9551	2.62569		Slc25a28	2.64954	2.37161
Tcf19	1.01686	2.4102		Cpn1	1.12075	1.46176
Cchcr1	1.13255	2.75294		Scd1	1.5425	1.37537
Ier3	0.166275	0.988824		Pprc1	7.86482	5.24619
Gnl1	6.50608	3.61667		Cuedc2	2.84344	3.35359
A930015D03Rik	10.5573	8.54294		Gsto1	-0.131622	0.052027
H2-T22	-0.050784	0.215294		Xpnpep1	1.57729	3.66295
H2-Bl	-0.103725	0.867255		Sec61a2	0.763455	1.73132
Olfr118	-0.219804	0.036471		Myo3a	-0.069911	-0.211476
Cdc5l	2.00216	2.13353		Yme1l1	1.57402	0.662109
Capn11	0.028431	0.166863		Uap1l1	1.33118	2.05471
Mad2l1bp	14.5776	12.8233		Sapcd2	4.24816	4.16
Polh	1.96922	2.51412		Traf2	1.08687	0.894528
Polr1c	5.15627	5.36627		Pmpca	0.598704	0.42463
Dnph1	0.815294	1.52372		Surf6	5.70089	2.29139
Ptcra	4.81333	4.12941		Surf2	0.767692	0.946923
Gltscr1l	4.07353	4.67412		Sardh	1.43097	0.85708
Rab5a	2.27118	2.45784		Gtf3c5	2.21418	0.975068
Ticam1	2.73196	2.62412		Gtf3c4	0.398974	0.549487
Trmt61b	3.75	1.07961		Ttf1	3.63744	2.86728
Epcam	0.613529	0.885882		Trub2	6.92238	2.83333
Crem	NAN	NAN		Coq4	5.44875	3.43113
Bambi	0.271373	1.38765		Urm1	4.75599	3.85125
Taf4b	4.89549	4.35706		Wdr34	5.3196	4.2353
Rnf125	0.433529	1.28824		Set	8.34432	3.96568
Rprd1a	5.27843	4.64451		Dolpp1	0.861525	0.514407
Tslp	1.08143	0.899286		Ntmt1	6.54803	1.73347
2410004N09Rik	0.517647	0.151961		Tor1b	5.22944	2.38694
Cdc25c	6.41373	5.58863		Slc25a25	2.32756	2.12783
Etf1	6.14961	4.29725		Naif1	0.522692	0.186923
Snhg4	0.862549	1.24392		Cdk9	9.80065	9.07196
Tmem173	0.004314	0.073725		Zbtb43	0.746899	0.737025
Cystm1	1.14216	1.75765		Fbxw2	3.496	2.54318
Hbegf	0.023725	0.442549		Sp3	1.84619	1.39142
Hars2	1.10059	0.856078		Ttc30b	-0.04	1.305
Gnpda1	1.99843	2.87157		Rbm45	0.190088	-0.233333
Prelid2	2.56255	2.99824		Osbpl6	0.540094	0.009166
Fem1c	7.83275	7.41412		Timm10	0.205	0.47375
Eif1a	0.847451	1.32549		Pramel7	5.45667	1.75889
Slc12a2	2.41628	2.02216		Pramel6	1.67842	1.56158
Pmaip1	0.017059	0.192941		Mtch2	0.416163	0.560872
Mppe1	0.430784	0.960392		C1qtnf4	5.98826	4.44435
Psmg2	0.522941	1.16529		Ptpmt1	0.5148	0.5006
Mex3c	1.42078	3.42216		Nr1h3	1.15826	0.98686
Smad7	2.34255	2.06		4930547E08Rik	0.797297	0.984054
Ier3ip1	1.41745	0.423922		Cd59b	-0.021593	0.149027
Pqlc1	0.415686	1.63353		Hipk3	1.36905	0.528171
Cndp2	0.673725	1.18392		Ccdc32	0.190761	0.623478
Fbxo15	15.6955	14.1624		Chac1	0.011429	0.558571
Suv420h1	3.44235	4.41863		Ndufaf1	1.4018	2.3314
Chka	10.0269	6.9251		Mga	1.35147	1.01519
Tcirg1	4.22941	4.91333		Haus2	1.27969	1.16495
BC021614	1.98	2.6984		Sord	1.48317	1.75708
Rad9a	1.50157	1.83216		AA467197	-0.165	-0.215
Adrbk1	2.99824	1.97784		Usp50	1.6634	3.42515
Slc29a2	4.78588	3.65059		Ap4e1	0.764872	0.877871
Ovol1	1.10647	1.35235		AU015228	5.24	8.27167
Malat1	6.26196	8.80255		Slc4a11	4.48355	2.37655
Slc22a20	0.88451	0.829608		Prnp	-0.173946	-0.016628
Sac3d1	3.99922	5.92157		Tasp1	-0.045128	-0.094348
Dnajc4	2.80373	4.02274		Esf1	0.451183	0.045622
Pla2g16	2.41431	3.4902		Ovol2	4.05261	1.59714
Tmem223	11.7022	6.80392		Cst7	0.323279	0.409508
5730408K05Rik	6.65667	5.13431		Apmap	0.165758	0.403593
Mta2	11.0967	8.69627		Nanp	-0.123836	-0.172055
1700025F22Rik	-0.053333	-0.201961		Trib3	0.800476	1.31405
Psat1	3.87765	4.02274		Hck	-0.007975	0.269111
Nmrk1	0.177451	1.00882		Commd7	1.63519	2.83896
D030056L22Rik	2.96588	3.01314		Gss	0.206287	0.492868
Cbwd1	0.86	0.744118		Ndrg3	0.148029	0.22992
Slc1a1	1.81549	0.960392		Rprd1b	1.84347	0.642051
Gldc	1.83059	1.91471		Neurl2	7.915	6.695
Ppp1r2-ps3	-0.23	-0.31		Ctsa	10.1416	5.70155
Cstf2t	5.2998	4.72922		Snai1	1.4613	3.62217
Pten	4.36726	4.45765		Tmem189	1.32679	1.46868
Ankrd22	-0.20451	0.211569		Ptpn1	1.11121	0.34435
Pcgf5	0.920588	1.68686		Adnp	2.12374	1.40345
Ubtd1	5.53216	4.80745		Zfp217	0.65462	1.27867
Slc25a28	2.32579	2.29		Ctsz	6.56424	2.63826
Cpn1	0.023333	0.498431		Tcfl5	0.122459	0.49847
Scd1	1.89373	1.0298		Dido1	1.78517	1.09546
Pprc1	10.108	6.52451		Gmeb2	1.1283	1.30909
Fbxl15	1.37412	2.24196		Stmn3	1.14368	1.18667
Cuedc2	1.01882	1.59373		Zgpat	1.1953	0.83291
Gsto1	0.025686	0.21902		Fabp4	-0.202632	0.01
Xpnpep1	3.83137	8.25667		Gm5150	-0.22814	-0.277818
Gm7102	2.23137	5.25294		Gm1527	-0.145363	0.311356
Sec61a2	3.42902	5.92333		Gpr160	0.007069	-0.192185
Myo3a	-0.196863	-0.261569		Zfp639	0.440253	-0.004557
Yme1l1	3.79961	2.7151		Ttc14	0.456967	-0.182295
Uap1l1	3.31294	3.84588		Larp1b	3.74543	2.73749
Sapcd2	4.84333	4.83431		Mgarp	-0.004737	-0.036667
Traf2	0.756471	0.695882		Naa15	1.14955	0.467014
Tmem141	0.417451	0.610196		Wwtr1	0.117634	0.168312
Pmpca	0.974706	1.14294		Serp1	0.264375	0.271875
Surf6	4.79863	3.10628		Pdcd10	-0.180026	-0.21124
Surf2	3.16757	1.57459		4930579G24Rik	0.221538	0.274615
Sardh	5.08922	3.57941		Prcc	4.01393	4.00318
Gtf3c5	4.07372	3.45275		Isg20l2	10.3279	7.55987
Gtf3c4	2.78745	3.85549		Tmem79	4.27441	7.10559
Ttf1	4.55686	4.04078		Smg5	4.38848	3.26114
Trub2	8.04804	6.38431		Msto1	4.71105	3.10105
Coq4	7.89471	6.63765		Rusc1	2.0013	3.14667
Urm1	9.97804	7.94588		Gba	0.874857	0.564
Wdr34	5.23686	3.67588		Il6ra	0.376892	1.81533
Set	8.97069	5.96172		Slc39a1	0.497667	1.07067
1700084E18Rik	0.327647	0.673529		Tchh	4.30907	4.6807
Dolpp1	2.15451	2.16		Tdpoz1	-0.095217	-0.12
Ntmt1	7.22054	2.80459		Them4	0.565	0.8841
Tor1b	4.85529	2.49157		Pip5k1a	3.67817	3.5538
Naif1	3.81333	3.57216		Lysmd1	1.91533	1.98333
Slc25a25	3.69216	3.40823		Tnfaip8l2	4.355	5.2225
Cdk9	14.1796	10.8457		Gm128	0.735556	0.514444
Ptrh1	4.6051	4.30392		Hormad1	0.559961	0.452218
Zbtb43	2.59627	2.61078		Mcl1	4.34762	0.632857
Fbxw2	5.34471	4.93059		BC028528	-0.04	0.265965
Sp3	6.26157	3.03137		Anp32e	4.10101	3.32943
Ttc30b	0.698235	3.00608		Pias3	1.23712	2.65986
Rbm45	0.670588	0.197451		Sycp1	0.137908	-0.080388
Osbpl6	0.108627	-0.034314		Sike1	1.46983	0.771724
Timm10	0.661961	0.237647		Hipk1	8.19215	5.75424
Pramel7	5.79314	3.52686		Dclre1b	2.32187	1.52641
Pramel6	1.96	2.05451		Ap4b1	1.28584	1.21832
Olfr1141	-0.23	-0.31		Ddx20	1.20433	0.95194
Mtch2	0.766863	1.51922		Wdr77	1.05218	0.235641
C1qtnf4	1.40059	0.93098		Prmt6	3.0004	2.0232
Ptpmt1	0.489216	0.759216		Frrs1	0.357129	0.173493
Nr1h3	5.4098	3.7098		Elovl6	2.49139	0.902999
4930547E08Rik	0.453333	0.97902		Casp6	0.107573	0.302427
Cd59b	0.060196	0.204118		Sgms2	-0.050346	-0.063774
Hipk3	3.21569	1.73157		Dnajb14	1.77668	3.42387
Ccdc32	0.413137	0.33451		Bcl10	0.007273	0.000909
Chac1	1.02059	2.91255		Tgs1	1.3	0.657048
1700020I14Rik	0.740784	1.43353		Plekhf2	1.74242	1.03073
Ndufaf1	0.198431	0.435098		Bag1	2.31768	1.1341
Mga	5.73451	5.28059		Zbtb5	2.90401	3.20118
Haus2	0.661795	0.401282		Tomm5	1.926	-0.006
4933406J08Rik	0.600392	2.05569		Ncbp1	2.97714	1.77775
Sord	3.78274	4.83471		Xpa	6.5284	5.2223
AA467197	-0.044706	-0.157255		1700042G15Rik	-0.186667	-0.12
Usp50	0.683922	1.58608		Txndc8	-0.20323	-0.16708
Ap4e1	1.15196	1.7602		Ugcg	1.33489	1.52236
AU015228	9.26824	11.8506		Prpf4	1.79032	1.57683
Mrps26	0.802941	1.56392		Bspry	1.09711	0.684832
Slc4a11	8.57725	3.09627		Kdm4c	1.28442	1.07547
Prnp	-0.052414	1.0331		Haus6	1.65016	1.23026
Tasp1	2.26941	2.0802		Acer2	0.485504	1.97969
Esf1	1.22725	1.48569		L1td1	0.536667	0.752581
Ovol2	1.03569	0.546863		Gm12789	0.578	2.179
Cst7	0.19902	0.379216		Dio1	0.478271	0.561429
Apmap	-0.017255	0.661176		Echdc2	3.0393	1.15904
Nanp	-0.002941	0.189216		Zyg11a	2.02501	0.986172
Trib3	1.75765	3.64157		Gpx7	0.31561	0.153415
Mcts2	1.4902	0.625098		Rnf11	2.05263	1.31052
Id1	0.377843	1.23235		Stil	0.828821	0.81
Hck	-0.069804	0.133333		Btbd19	7.02071	11.7232
Commd7	0.750784	1.88274		Ppcs	1.83133	2.046
Map1lc3a	4.53059	3.36706		Rlf	1.54172	0.664506
Gss	0.804118	2.07059		Akirin1	0.264331	0.522126
2900097C17Rik	0.691373	0.405294		Fhl3	0.054	0.488
Ndrg3	1.07078	1.44843		Yrdc	2.5	1.453
Rprd1b	2.8851	1.83059		9930104L06Rik	3.97491	3.09207
Gtsf1l	1.72059	1.06471		Zc3h12a	4.02394	2.71986
Tnnc2	1.19922	2.07059		S100pbp	0.376403	0.951122
Neurl2	14.5663	11.7996		Yars	2.01892	1.42565
Ctsa	21.63	17.2741		Zbtb8a	1.25605	1.9205
Snai1	2.65294	5.43431		Hdac1	5.0317	3.42315
Tmem189	0.965098	2.02216		Khdrbs1	5.31335	3.44864
Ptpn1	1.92941	1.96627		Sesn2	3.67842	3.24322
Adnp	10.0786	6.31196		Ppp1r8	0.868696	1.81348
Zfp217	1.9749	3.52118		Fam76a	2.37785	2.03349
Ctsz	2.90726	2.09667		Gpatch3	4.08437	2.32056
4921531C22Rik	0.201373	0.230196		Ncmap	0.660266	1.11392
Tcfl5	0.558039	1.23235		Pnrc2	0.8	0.526
Dido1	3.94177	2.92078		Hmgcl	2.18688	3.61384
Gmeb2	1.37588	1.70823		Cda	0.467074	0.581704
Stmn3	1.93745	1.9551		Fblim1	1.47982	0.894601
Zgpat	4.70098	4.82529		Agmat	0.970196	1.26628
Fabp4	-0.166275	-0.138627		Pramel4	-0.155641	-0.246667
Gm5150	-0.222353	-0.298824		Gm13102	-0.154937	-0.228228
Gm1527	0.032549	1.47647		Pramel5	0.287297	0.136757
Gpr160	0.215882	0.423922		Smarca5-ps	-0.23	-0.222308
Zfp639	4.17235	2.19353		Mthfr	2.44481	0.599061
Ttc14	2.55274	2.30157		Fbxo6	7.54725	2.37625
Larp1b	6.25529	5.78392		Pgd	2.98194	1.71174
Mgarp	0.231961	0.14451		Rbp7	2.03107	2.53036
Naa15	1.82039	1.12137		Nmnat1	1.56222	2.00111
Wwtr1	0.673922	1.0498		Slc25a33	8.08058	4.41259
Serp1	0.863333	1.33745		Nol9	8.60005	3.85667
Gm5538	-0.217255	-0.31		Slc35e2	2.55231	2.74067
Pdcd10	-0.087692	0.050513		Mrpl20	0.881944	0.861667
4930579G24Rik	-0.014242	0.697576		Ube2j2	2.39164	1.09612
Prcc	5.67765	3.37059		Speer4e	NAN	NAN
Isg20l2	6.08882	4.69961		2700038G22Rik	0.65	0.2315
Tmem79	7.21882	8.9702		Klhl7	1.01801	0.306649
Smg5	7.67294	7.68177		Slc5a6	7.08115	2.83683
Msto1	8.17706	8.86824		Mpv17	6.47562	5.6567
Rusc1	0.754706	1.88804		Plb1	-0.148926	-0.145631
Gba	0.98451	1.72412		Tmem129	0.411667	0.538333
Il6ra	0.80451	3.26647		Tnip2	-0.010065	0.252452
Rps27	6.66137	5.72314		Msx1	-0.161176	0.248824
Slc39a1	1.67627	4.62235		Pi4k2b	0.01996	0.250988
Sprr2e	-0.201961	-0.123725		Slc34a2	9.92125	4.81175
Gm4858	0.158431	1.17647		Klb	1.9697	1.97648
Tchh	1.28706	1.85784		Rpl9	2.665	0.576667
Tdpoz2	1.72725	3.60471		Lias	4.04624	3.50746
Tdpoz1	-0.085686	0.006667		Pds5a	2.32727	2.162
Tdpoz4	1.62176	4.2051		Nipal1	1.27847	0.575502
Tdpoz3	0.025882	1.17647		Ppat	2.23592	0.8755
Them4	1.60706	2.58804		Spink2	0.442051	0.398205
Pip5k1a	3.88451	3.28529		Noa1	2.07853	4.67551
Lysmd1	7.56657	5.57086		Dck	1.04107	1.12931
Tnfaip8l2	7.58706	7.83922		5430416N02Rik	0.740317	0.661746
Gm128	2.57392	1.83882		Zfp644	0.819035	0.170644
Hormad1	0.925294	2.08549		Tmed5	1.92276	2.80425
Mcl1	3.96333	3.27		Dr1	1.73696	1.17065
BC028528	2.39078	2.54745		Pus1	2.25326	3.68
Anp32e	6.61333	6.01196		Chek2	2.78397	1.78432
Pias3	1.68255	3.67255		Pitpnb	2.26382	0.918315
Sycp1	1.49059	1.33667		1700069L16Rik	0.485786	0.351505
Sike1	0.69549	1.0051		Ficd	7.2424	4.402
Hipk1	12.039	10.5873		Mvk	-0.054245	0.191942
Dclre1b	6.59392	5.20137		2210016L21Rik	3.28128	0.903333
Ap4b1	6.34882	4.93706		Sppl3	1.88955	1.13594
Ddx20	1.1549	1.9998		Unc119b	1.6175	1.0698
Wdr77	0.94275	0.64		Pla2g1b	0.970806	2.94903
Prmt6	8.76294	9.09		Tbx3	0.410348	0.180696
Frrs1	0.297586	0.102759		Ddx54	10.0706	4.52053
Tmem56	0.311569	1.50804		Ppp1cc	8.39233	4.18705
Snhg8	0.514103	0.420769		Gpn3	4.60654	3.61782
Elovl6	4.40627	2.49686		Hpd	0.472	1.81729
Casp6	0.188039	0.073725		Denr	1.94974	2.33141
Sgms2	-0.046667	-0.131176		2810006K23Rik	1.2336	2.12368
H2afz	3.01726	6.24177		Cdk2ap1	8.60323	6.57559
Dnajb14	2.62235	3.80294		Sbno1	4.64662	3.67458
Bcl10	0.677647	0.695882		Rilpl2	7.02635	6.79698
Tgs1	6.0663	6.38783		Snrnp35	3.55571	4.17929
Plekhf2	4.25569	3.5698		Bri3bp	0.997219	0.304438
Lyrm2	2.87922	3.39686		Aacs	0.606292	0.596701
Bag1	1.57706	1.75372		Tmem132c	-0.184366	-0.155003
AI464131	3.30059	2.95667		Cct6a	0.042247	-0.141348
Zbtb5	3.28647	4.17823		Asl	0.670748	1.01056
Tomm5	4.02098	1.27392		Tpst1	0.732213	0.355275
Ncbp1	4.07745	5.48235		Rabgef1	1.73122	1.82433
Xpa	0.603725	1.6049		Gtf2i	1.7685	2.04466
1700042G15Rik	0.008235	-0.131176		Tbl2	1.04102	0.789407
Txndc8	-0.17902	-0.049216		Alkbh4	0.985333	0.913667
Ugcg	1.14471	1.59863		4933404O12Rik	0.874516	1.04348
Prpf4	1.10922	2.19196		4930500L23Rik	0.104437	0.133775
Bspry	3.96177	3.64235		Mafk	1.49614	0.197159
Kdm4c	9.39759	7.47483		Chst12	0.423547	1.86233
Haus6	2.49902	2.33882		Wipi2	3.41968	1.74305
Acer2	0.411961	1.99608		Fscn1	1.55731	1.48894
L1td1	0.77	1.83628		E130309D02Rik	7.26714	3.71857
Gm12789	2.09333	6.55431		Rnf6	1.87091	0.66303
Dio1	0.033333	0.226471		Rasl11a	-0.23	0.07
Echdc2	4.29392	3.19196		D5Ertd605e	0.452381	0.211429
Zyg11a	4.09176	1.71667		Uspl1	1.562	2.15253
Gpx7	3.34294	3.7802		Iqub	0.236239	-0.096873
Kti12	0.446667	0.98902		Impdh1	4.47578	2.33348
Rnf11	3.84314	3.2698		Tnpo3	3.37158	0.95009
Stil	2.37157	2.42431		Zc3hc1	3.56511	2.17726
Hpdl	3.37098	2.13078		Zc3hav1	1.22217	1.05251
Btbd19	1.62529	3.42922		Klrg2	2.49695	2.08305
Ppcs	1.27255	1.51922		Rab19	0.829545	1.19727
AA415398	13.0455	10.919		Mkrn1	2.85746	2.27781
Rlf	1.25706	0.353137		Sva	-0.118571	0.64
Akirin1	0.347647	0.666078		Zfp775	9.8648	3.75398
Fhl3	0.422353	1.02588		Ccdc126	0.498543	0.442513
Yrdc	2.49843	1.8251		Cbx3	5.96411	2.69822
9930104L06Rik	10.8484	9.28392		Snx10	0.318756	0.55521
Zc3h12a	10.8902	13.0655		Kbtbd2	0.215251	0.022235
S100pbp	0.925294	1.18392		Eif2ak3	0.198834	0.376038
Yars	0.978235	1.21745		Kdm3a	0.767788	0.57351
Zbtb8a	1.09667	0.863529		Eva1a	0.231184	0.047898
Marcksl1	4.78784	3.8998		Fam136a	0.337727	-0.025
Hdac1	8.39725	8.05157		1600020E01Rik	2.94677	1.4223
Khdrbs1	6.93353	6.16765		Gfpt1	1.98634	1.37583
Snhg12	5.24726	6.25902		Antxr1	-0.020531	0.788767
Snhg3	7.39902	5.26451		Rab43	1.53699	1.38933
Sesn2	4.09647	4.90549		Ruvbl1	1.34034	0.560034
Ppp1r8	2.41157	6.72412		Chchd4	0.023971	0.039265
Fam76a	4.74255	4.33725		Nr2c2	1.90268	0.986982
Gpatch3	8.87843	8.13549		Gt(ROSA)26Sor	0.614459	0.942162
Sfn	3.74529	3.96726		Creld1	1.76934	2.53092
Ncmap	1.22059	2.23823		Vhl	3.38019	3.18509
Pnrc2	0.83549	1.36726		Irak2	2.14471	1.74138
Hmgcl	2.22333	4.08275		Alox5	-0.16807	-0.020185
Tceb3	12.1331	11.051		Zfp637	-0.020833	0.204583
Cda	0.255098	0.200392		Kdm5a	2.23419	1.54829
Fblim1	0.614902	1.05804		Bid	2.44559	2.18667
Agmat	0.622157	0.447059		Mfap5	1.49429	2.32947
Gm13083	-0.196863	0.032745		Lpcat3	1.34798	0.428036
Pramel4	0.706863	0.889608		Ing4	1.603	0.969
Gm13102	0.238627	0.308431		Nop2	7.12356	6.35654
Pramel5	0.271373	0.770392		Ncapd2	3.95962	3.77354
Gm13128	0.701176	0.137059		Tead4	1.65267	0.276171
Smarca5-ps	0.052353	0.07		Bcl2l14	0.424325	0.103725
Gm13154	-0.184118	0.37549		Prkcg	NAN	NAN
Fv1	2.95569	1.98922		Tsen34	2.6868	3.287
Mthfr	6.7951	5.2549		Hspbp1	2.58505	1.22132
Fbxo6	3.83431	2.55196		Zscan5b	4.56764	2.43473
Pgd	7.88431	6.09471		Zfp954	-0.102955	-0.119545
Rbp7	0.37549	1.17647		Slc27a5	1.3428	1.8484
Nmnat1	0.588824	0.863529		Obox6	3.67537	2.03024
Slc25a33	2.29608	2.44804		Tmem160	0.2	0.83
Nol9	7.75843	4.95784		Slc1a5	3.10822	1.66425
Slc35e2	5.52274	5.94314		Pglyrp1	0.090909	1.89848
Mrpl20	5.47765	3.20706		Qpctl	0.323636	0.942576
Ube2j2	3.14471	2.05039		Rtn2	1.56902	1.04973
Speer4e	NAN	NAN		Apoc2	1.01692	1.27821
Speer7-ps1	NAN	NAN		Apoc1	1.72	1.18625
2700038G22Rik	0.49098	0.468627		Irgq	5.3425	2.37107
Klhl7	3.45922	2.07431		Tex101	-0.14875	0.176875
1700096K18Rik	3.06275	5.43941		Dedd2	1.07281	0.834589
Slc5a6	13.968	11.7606		Itpkc	4.48801	2.03874
Mpv17	4.78177	4.33392		Sertad1	0.542	0.412
Plb1	-0.144828	-0.15931		Fbl	6.20986	4.07239
Tmem129	0.409211	1.8279		Med29	9.11686	6.27255
Tnip2	0.590784	1.4398		Rinl	1.82579	2.50158
Msx1	-0.057451	0.740588		Zfp566	0.405093	1.32259
Pi4k2b	0.76549	2.04451		Upk1a	0.137826	0.637246
Slc34a2	11.5678	8.36078		Ccne1	0.968592	0.71507
Klb	0.632353	0.30098		EU599041	0.589904	0.210673
Rpl9	2.64922	2.28667		Fcgrt	3.43286	3.79774
Lias	2.65549	2.32392		Flt3l	4.72655	4.38724
Pds5a	1.98882	3.57235		Dkkl1	0.3365	0.717
Nipal1	1.30608	0.333333		Hsd17b14	3.8955	5.0298
Dancr	4.49471	4.41373		Sec1	1.68755	1.26559
Ppat	6.542	3.84875		Sult2b1	1.45445	1.75879
Spink2	0.332745	0.302549		Grwd1	1.24937	0.859688
Noa1	0.400541	1.62081		Ldha	0.578784	1.49676
Dck	2.18059	1.51667		Nipa2	0.617292	0.596528
Gm3139	0.164118	0.163137		Mef2a	0.086719	-0.025492
5430416N02Rik	2.39863	2.20275		Fam169b	0.00394	0.017465
Agpat9	2.49137	1.11686		Idh2	1.62243	0.59453
Zfp644	0.991373	0.576667		Man2a2	1.89327	3.13065
Tmed5	4.92373	6.67451		Nmb	1.12	0.545
Dr1	2.09196	2.39098		2900076A07Rik	-0.142909	0.239273
Pus1	5.49333	4.95392		2610206C17Rik	-0.096355	0.106698
Chek2	7.24941	4.66157		Ctsc	1.33814	0.055621
Pitpnb	9.31392	6.54804		Aqp11	1.80863	1.458
1700069L16Rik	0.726667	0.974118		Ucp2	-0.10359	0.235641
Ficd	13.4114	12.0178		Folr1	8.41683	4.56099
Mvk	1.03608	1.79863		Trim6	0.483094	0.120863
2210016L21Rik	5.97882	4.76098		Eif3f	0.846667	0.07
Sppl3	4.43823	3.95294		Dennd5a	0.901991	1.53599
Unc119b	1.01549	1.72412		1600010M07Rik	8.64203	6.82034
Pla2g1b	0.111373	0.923529		Ipo7	5.66178	3.11033
1110006O24Rik	1.40059	2.96177		Nucb2	0.098466	0.073363
Tbx3	1.60686	1.58628		Dcun1d3	1.95674	0.972239
Ddx54	11.4108	8.13417		Polr3e	1.41051	1.193
Fam109a	5.10961	6.71471		Rbbp6	2.91027	3.22314
Ppp1cc	7.19863	5.72941		Spns1	8.32945	3.00473
Gpn3	7.62255	8.31333		Nfatc2ip	1.26417	1.01678
Hpd	0.453137	1.95706		Coro1a	1.58556	2.42741
Denr	1.80667	2.23431		Zfp668	1.74985	1.04157
2810006K23Rik	2.22231	3.78513		Prss8	0.7885	1.4665
Cdk2ap1	5.50922	5.21118		Bag3	1.22438	0.614857
Sbno1	9.49235	9.61922		Ikzf5	-0.03067	-0.16634
Rilpl2	4.43098	3.94039		Sigirr	0.602571	1.253
Snrnp35	6.9549	5.28314		Ptdss2	10.1914	4.34364
Bri3bp	2.88843	1.87		Rassf7	0.125	1.21
Aacs	0.949608	0.815098		Deaf1	0.983214	0.993342
Tmem132c	-0.120784	0.032745		Tspan4	4.01627	3.51899
Cct6a	2.03216	1.92118		Fgf4	0.19	0.007333
Asl	1.26412	1.38922		Snapc2	5.98	3.05857
Tpst1	0.732857	0.802857		Arglu1	2.70042	0.515556
Rabgef1	0.822857	0.9025		Rab20	5.55236	2.39253
Wbscr16	1.04196	1.45961		Ankrd10	8.78633	2.54596
Gtf2i	0.390588	0.990196		Agpat5	0.185028	-0.040279
Tbl2	4.43765	5.57275		Ddhd2	2.26487	1.49925
Hspb1	0.819608	1.61608		Eif4ebp1	0.244692	0.668769
Alkbh4	1.60569	2.8651		Mak16	4.07103	2.90353
4933404O12Rik	0.600784	0.974314		Ppp2cb	2.2123	2.22534
4930500L23Rik	0.118627	0.036471		Gsr	0.652447	0.264471
Mafk	1.41333	0.878627		Triml2	-0.054909	0.040818
Chst12	0.85973	3.88784		Zfp42	0.051579	0.167368
Papolb	2.49647	1.83667		Casp3	0.06235	0.27745
Wipi2	4.10667	3.83216		Rwdd4a	0.56744	0.280536
Fscn1	0.897059	1.05353		Zfp868	-0.12024	-0.2036
4933411G11Rik	0.174118	1.29569		Lrrc25	0.085625	0.4025
E130309D02Rik	8.7151	6.23471		Gtpbp3	4.09388	2.14694
Rnf6	5.62098	2.79922		Plvap	2.07302	1.23405
Rasl11a	0.244118	0.855098		Zfp617	0.77734	0.405532
D5Ertd605e	1.65549	1.06686		Nanos3	0.6375	0.64
Gm8615	-0.07	0.49098		Cnep1r1	3.1675	1.7675
Uspl1	3.49375	3.58125		Heatr3	2.17956	2.31369
Iqub	-0.177843	-0.246667		Nudt21	0.399342	0.1075
Impdh1	3.81939	2.22204		Arl2bp	0.792727	1.22036
Tnpo3	9.41843	6.02059		Pdp2	7.41904	2.47192
Zc3hc1	3.31372	2.63941		Tppp3	-0.026875	1.04375
Zc3hav1	1.36314	1.78373		Agrp	2.78315	3.36806
Klrg2	4.23569	6.61078		Gfod2	1.2545	1.03178
Rab19	2.01098	2.58882		Nfatc3	2.28046	2.71452
Mkrn1	1.31882	2.78196		Tmed6	3.31111	3.68056
Sva	-0.06451	1.51588		Nob1	3.98569	2.36716
Zfp775	7.95922	2.21216		Zfp1	1.83996	1.63068
1600015I10Rik	-0.044118	0.271569		Ctrb1	0.607619	2.97429
Ccdc126	2.38157	3.57177		Tmem170	0.363298	0.557128
Cbx3	4.15844	2.10656		Gabarapl2	10.9302	4.57837
Snx10	-0.009608	0.081176		Terf2ip	-0.021176	0.004559
Kbtbd2	-0.017843	-0.105098		Zdhhc7	3.77694	1.60044
Gadd45a	2.21373	3.22137		Map1lc3b	14.3102	3.39983
Eif2ak3	0.089211	0.1		Spg7	1.60993	1.63389
Kdm3a	3.67922	5.22392		Def8	5.05243	3.27876
Eva1a	1.51412	0.572941		Arv1	0.254706	0.082574
Fam136a	0.908431	1.50059		Tomm20	6.79744	3.19364
1600020E01Rik	4.922	3.5825		Rbm34	1.40023	0.605023
Gfpt1	5.51961	6.12882		Taf1d	10.3861	4.11536
Antxr1	-0.143333	-0.105098		Pin1	1.36185	1.68467
Rab43	3.94726	4.70314		Icam1	1.1641	1.282
Ruvbl1	4.27372	3.55		S1pr5	1.01194	1.15484
Chchd4	0.427647	0.684706		Atg4d	1.65958	1.70507
Nr2c2	0.807059	1.67549		Zfp809	1.48961	2.45717
Gt(ROSA)26Sor	4.04471	5.77941		Zfp599	2.00881	0.861782
Creld1	0.769412	2.63902		Foxred1	0.3775	0.134773
Vhl	4.6949	4.56294		Ei24	5.35848	2.66057
Irak2	7.69765	6.60098		Msantd2	1.70244	1.42114
Alox5	-0.123725	-0.011961		Cbl	1.76218	1.28402
Zfp637	0.767255	1.34039		Dpagt1	3.40149	3.01298
Kdm5a	2.62804	1.91412		Rab39	1.29609	1.58822
Bid	2.31628	2.24569		Ptpn9	3.11137	2.97879
Mfap5	0.297059	1.05412		4930430J02Rik	0.535942	0.298551
Lpcat3	2.09529	2.03667		Calml4	-0.048831	0.431494
Ing4	6.36078	4.90353		Lctl	5.98812	6.51005
Nop2	5.57961	4.52882		Plekho2	-0.00992	0.273785
Ncapd2	6.9251	7.56765		Sltm	1.45276	1.53338
Tead4	2.66039	0.837451		Polr2m	0.09902	-0.16098
Bcl2l14	-0.191765	-0.242941		Mns1	0.045114	0.207784
Gm8994	0.347451	2.92588		Ddx43	1.17004	0.938504
Prkcg	NAN	NAN		Pgm3	3.00788	2.15018
Tsen34	1.04135	1.56568		Syncrip	2.75408	1.53167
Hspbp1	5.90431	3.85451		Zfp949	2.95198	5.37266
Tmem190	0.704706	0.513333		Trim43a	3.09582	2.02873
Zscan5b	5.73118	6.23882		Trim43c	2.29076	2.19803
Zfp954	0.143725	0.329216		Trim43b	2.42224	1.65603
Slc27a5	1.32922	2.96196		Rnf7	3.01962	0.740377
Obox6	3.89745	4.39922		Slc25a36	1.60019	0.9575
Gltscr2	2.21627	1.53373		Pik3cb	1.02017	0.640433
Tmem160	1.13098	1.03529		Dbr1	0.245882	0.714559
Slc1a5	3.76941	3.85431		Abhd14b	0.075263	0.72
Pglyrp1	0.729412	4.07157		Rrp9	2.35649	3.40035
Qpctl	1.39137	2.49882		Rbm5	2.8348	3.45274
Rtn2	1.1275	0.811071		Nicn1	0.873243	1.10757
Apoc2	0.913922	1.59235		Impdh2	10.1311	7.06786
Apoc1	3.73765	1.87686		Arih2	5.10746	3.70209
Tescl	0.397059	0.07		Ccdc51	0.559524	1.01095
Irgq	8.77216	6.49297		Elp6	1.54219	1.4139
Tex101	-0.042549	0.163137		Glb1	2.04447	1.56017
Dedd2	2.31118	3.7851		Tmppe	2.85701	1.93584
Itpkc	7.18628	4.35667		Dync1li1	1.82923	1.9448
Sertad1	1.99882	2.60392		Cmtm7	1.83675	0.705833
Fbl	7.63784	6.17765		Gorasp1	2.58884	2.016
Eid2	7.84667	8.20843		Gpkow	0.906075	0.716355
Med29	9.04275	8.38098		Wdr45	2.52139	2.32861
Rinl	0.100392	0.281176		Gripap1	0.972598	1.53221
Zfp566	0.56	2.47294		Pcsk1n	1.77727	4.79773
Cox7a1	1.59	3.0449		Gata1	3.57444	3.16714
Upk1a	1.10627	1.12431		Glod5	2.16361	2.5926
C230052I12Rik	5.92569	1.74706		Ebp	0.673966	0.563621
Ccne1	2.94726	3.12628		Fundc1	0.244755	2.42049
EU599041	3.25608	2.26647		Rbm10	2.56719	2.58174
Fcgrt	3.41628	4.06804		Wdr44	0.27066	0.204539
Flt3l	3.65451	3.2702		Slc25a43	-0.007891	0.146134
Dkkl1	0.553333	2.88569		Lamp2	2.19254	1.28419
Hsd17b14	7.23628	9.32882		Rbmx2	-0.091128	0.35
Sec1	2.28078	3.4151		1700013H16Rik	-0.170317	-0.19373
Sult2b1	0.281176	0.907059		1600025M17Rik	0.011429	-0.065714
Grwd1	2.06471	1.9849		Rbmx	2.33671	1.67616
Ldha	0.231961	1.13176		Mcf2	-0.014325	0.170613
Nipa2	1.41314	1.83177		Fmr1	0.086811	0.148568
Vimp	8.68294	7.44137		Gpr50	-0.095938	-0.078437
Mef2a	0.774118	1.38882		Renbp	5.67921	8.17508
Fam169b	1.01392	0.971569		Tktl1	0.15436	0.692872
Idh2	1.62176	0.915686		Gm14743	-0.23	-0.31
Man2a2	0.015294	0.487255		Zfx	1.54355	1.96618
Nmb	0.798235	0.550588		Cited1	0.481667	0.750833
2900076A07Rik	-0.002549	-0.075294		Tsx	0.405455	1.56831
Mesdc2	0.684314	1.69431		Cenpi	-0.081977	-0.221863
2610206C17Rik	2.40157	1.95549		Timm8a1	0.977619	0.929524
Ctsc	2.37824	0.956667		Gla	5.44952	4.14961
4632427E13Rik	1.12392	0.975294		Tmsb15b1	0.004	0.07
Aqp11	1.19922	2.37608		Trap1a	-0.124762	-0.056667
Ucp2	0.071176	-0.015686		Nup62cl	-0.161124	-0.206133
Folr1	8.99039	6.70451		Gnl3l	1.845	1.79682
Trim6	1.69353	2.43784		Samt2	-0.23	-0.298824
Eif3f	1.04412	0.427647		Sat1	1.75333	1.16778
Dennd5a	0.644706	2.33725		Prdx4	-0.027213	-0.15582
1600010M07Rik	4.76549	3.41176		Yy2	2.348	0.374
Ipo7	5.51529	4.62961		Syap1	3.86969	3.61247
Nucb2	0.339804	0.401569		Hccs	0.219538	-0.026462
Dcun1d3	4.51863	2.1151
Polr3e	1.98902	2.43569
Rbbp6	7.3302	9.81941
Spns1	10.0063	7.79471
Nfatc2ip	0.518431	1.08373
Nupr1	0.951569	0.658627
Coro1a	0.855294	2.09745
Fam57b	3.63216	3.24157
1700008J07Rik	7.66373	5.90314
Zfp668	1.14882	1.43353
Prss8	1.93667	3.58196
Bag3	1.52882	1.60863
Ikzf5	1.18431	1.47451
Utf1	0.02	0.673529
Sigirr	1.69902	2.33569
Ptdss2	10.8322	6.53882
Rassf7	1.00098	2.46353
Deaf1	0.822353	0.908235
Tspan4	10.9479	9.79724
Phlda2	0.956078	1.64451
Fgf4	1.38549	1.48941
Oraov1	1.52569	3.30353
Snapc2	19.0645	14.7451
Arglu1	2.38823	1.13549
Rab20	9.07235	6.25353
Ankrd10	19.5131	17.5241
Agpat5	0.947255	0.894314
Ddhd2	2.01922	1.9251
Prosc	2.68647	2.19353
Eif4ebp1	0.609412	0.83
Mak16	1.87588	1.45569
Ppp2cb	1.35863	2.76353
Gsr	2.42902	2.40686
Triml2	-0.063137	0.268235
Zfp42	0.399804	1.01118
Casp3	0.699412	2.36843
Rwdd4a	1.51922	2.11588
Zfp868	0.223137	0.844902
Tssk6	6.73098	2.83431
Lrrc25	0.418824	1.69059
2010320M18Rik	3.74784	1.75059
Gtpbp3	2.53686	2.44
Plvap	3.23863	3.07274
Zfp617	2.01627	1.83628
Nanos3	1.81353	2.1998
Ier2	3.3502	6.29118
Cnep1r1	3.99216	3.36039
Heatr3	2.95275	2.72255
Nudt21	0.951176	0.442549
Arl2bp	2.47745	4.61471
Pdp2	8.84529	4.25686
Tppp3	0.086667	0.926863
Agrp	2.28961	1.93
Gfod2	3.83608	4.19275
Nfatc3	2.61471	3.41137
Tmed6	5.62471	5.17471
Nob1	4.5098	3.35255
Zfp1	2.68549	2.32765
Ctrb1	0.603725	2.18431
Tmem170	4.62529	4.23078
Gabarapl2	14.8292	7.16412
Terf2ip	2.60314	3.30078
Zdhhc7	2.27118	1.5051
Map1lc3b	14.4984	7.11686
Aprt	7.08824	2.7902
2810013P06Rik	3.56922	1.91
Spg7	1.57549	0.87098
Def8	6.93372	7.41725
Arv1	2.51451	2.23078
Tomm20	8.86373	6.32882
Rbm34	1.01118	0.442549
Taf1d	9.96882	6.54745
Pin1	6.32157	5.75549
Icam1	0.647255	0.647451
S1pr5	0.76	0.748039
Atg4d	1.29	1.13549
Zfp809	0.204902	2.01471
Zfp599	2.43628	3.08765
Foxred1	3.0602	1.67922
Ei24	6.89431	5.79745
Msantd2	5.96451	5.00471
Olfr881	-0.163725	-0.105098
Cbl	2.15706	3.14549
Dpagt1	2.19412	2.95725
Rab39	2.22333	3.09863
Ptpn9	2.63549	2.99451
4930430J02Rik	0.061176	0.163922
Rpp25	4.59941	3.98118
Calml4	-0.059804	0.766667
Lctl	1.01177	2.35392
Plekho2	0.696275	1.0598
Sltm	2.94549	3.35765
Polr2m	0.518627	0.319608
Mns1	0.09549	0.535686
Ddx43	0.503529	0.517059
Pgm3	3.67784	5.33353
Syncrip	2.42941	2.55118
Snhg5	3.75274	3.11294
Zfp949	3.13588	4.53686
Trim43a	2.43196	2.43
Trim43c	3.5902	4.08784
Trim43b	2.53216	2.04078
Rnf7	5.70784	3.56628
Slc25a36	3.78843	4.05196
Prr23a	3.34431	3.29961
Gm6406	1.39314	1.81961
Pik3cb	0.920784	1.13804
Gm6432	0.857843	3.03922
Dbr1	0.691765	1.85961
Abhd14b	0.500196	2.49549
Rrp9	3.35294	6.25529
Rbm5	5.13588	6.42902
Fam212a	2.1802	3.01529
Nicn1	2.93961	4.16863
Gpx1	3.73608	2.65902
Ccdc36	1.58098	3.35216
Impdh2	9.84059	8.06843
Arih2	8.89902	6.63353
Ccdc51	4.61569	2.61078
Elp6	1.91103	2.49487
Glb1	8.87569	8.37176
Tmppe	8.87569	8.36059
Dync1li1	0.767843	1.35157
Cmtm7	1.29255	0.804706
Gorasp1	8.7598	6.07157
Gpkow	0.724118	1.15412
Wdr45	4.58863	4.47157
Gripap1	0.607843	0.248824
Pcsk1n	0.873137	1.69059
Gata1	3.63941	3.57765
Glod5	1.91118	2.20471
Ebp	1.16274	0.993922
Gm5634	-0.143725	-0.295098
Gm14511	-0.23	-0.287647
Gm14458	-0.222353	-0.31
Fthl17	-0.23	-0.287647
Gm5635	0.142941	0.170588
Mid1ip1	-0.087843	0.204118
AA414768	1.89431	2.27353
Fundc1	0.254118	4.06784
Rbm10	2.5849	2.34137
Ppp1r2-ps7	-0.217255	-0.250392
Wdr44	0.150784	0.233922
Slc25a43	1.19	1.97372
Gm9	0.34	0.569216
Lamp2	2.16	0.736863
Rbmx2	0.41	2.91255
1700013H16Rik	0.009804	0.502157
1600025M17Rik	1.1151	0.684706
Ddx26b	0.463922	0.431373
Rbmx	4.09647	4.4598
Mcf2	0.156863	0.338627
Fmr1	0.425098	1.4
Gpr50	-0.032353	0.170588
Renbp	3.16824	5.92922
Tktl1	0.84451	1.63922
Ubl4	1.73784	2.27216
Gm6880	-0.118824	0.053333
Gm6890	-0.174314	-0.175882
Gm14743	-0.23	-0.295098
Tsga8	-0.17902	-0.26902
Zfx	1.41823	1.36647
Cited1	0.732353	1.65725
Tsx	-0.072941	0.517843
E530001F21Rik	-0.23	-0.064118
Cenpi	0.641569	0.166863
Timm8a1	6.62824	5.01725
Gla	3.19078	2.40529
Tmsb15a	-0.163725	-0.187059
Bex1	-0.028039	0.233922
Tmsb15b1	-0.123137	-0.209412
Trap1a	0.163922	0.643137
Nup62cl	-0.062157	0.248824
Gnl3l	2.66882	1.24726
Cypt3	-0.156078	-0.201961
Samt2	-0.224902	-0.302549
Sat1	2.09784	2.34608
Prdx4	0.74902	1.16902
Gm6568	7.45392	6.68118
Yy2	4.71353	2.50686
A830080D01Rik	1.05647	2.77824
Syap1	3.84882	4.6751
Hccs	2.69569	2.08882

## Sheet: Figure 6b
Figure 6b, RNA changes of all genes with different TDP43 binding
Gene name	Binding class	Log2FoldChange
Tescl	Q1	-5.85933
Faah	Q1	-5.59537
Ttll9	Q1	-5.03008
Nespas	Q1	-4.62953
9430016H08Rik	Q1	-4.20761
Taco1	Q1	-4.06503
Cog2	Q1	-3.86803
Fam207a	Q1	-3.66979
Rnf157	Q1	-3.66732
Dhrs13	Q1	-3.61248
Mob3a	Q1	-3.49155
Timm13	Q1	-3.20217
Dnph1	Q1	-3.15009
Dph5	Q1	-3.12684
Mrpl1	Q1	-3.12455
Insig2	Q1	-3.07263
Acad9	Q1	-3.05022
Slc38a10	Q1	-3.04792
Nanp	Q1	-3.01848
Inpp5e	Q1	-2.99545
Idh2	Q1	-2.9889
Tsn	Q1	-2.96427
Gorab	Q1	-2.87476
Chchd4	Q1	-2.86228
Cox17	Q1	-2.78936
Tstd1	Q1	-2.76435
Nagpa	Q1	-2.66571
Icmt	Q1	-2.6587
Dnaaf2	Q1	-2.64203
Ccdc43	Q1	-2.62749
Lyrm5	Q1	-2.62223
Psma5	Q1	-2.50195
Cap1	Q1	-2.48904
Naf1	Q1	-2.4885
Pigx	Q1	-2.48048
Ndufs7	Q1	-2.46548
Tomm70a	Q1	-2.4509
Hars	Q1	-2.40688
Eif3m	Q1	-2.4031
Ndufaf7	Q1	-2.39837
Rpl22l1	Q1	-2.38418
Osgin2	Q1	-2.35207
Tmem159	Q1	-2.34283
Atp6v1d	Q1	-2.33438
Tmem185b	Q1	-2.3293
Tfam	Q1	-2.30581
Rpp30	Q1	-2.28952
Ndufb9	Q1	-2.28923
Pip4k2a	Q1	-2.23967
Tmem64	Q1	-2.23967
Nsun2	Q1	-2.23957
Tmem160	Q1	-2.22508
Ndrg3	Q1	-2.21519
Tmem208	Q1	-2.19741
Lemd3	Q1	-2.18141
Pex3	Q1	-2.1582
Elmo2	Q1	-2.15034
Aoc2	Q1	-2.13962
Endov	Q1	-2.1386
Wdr73	Q1	-2.13801
Mrps18c	Q1	-2.13702
Slc33a1	Q1	-2.13375
Tubgcp3	Q1	-2.12667
Grpel2	Q1	-2.12041
Fbxo22	Q1	-2.11713
N6amt2	Q1	-2.10866
2610002M06Rik	Q1	-2.10349
Sdr39u1	Q1	-2.08606
Nsl1	Q1	-2.0817
Zfp386	Q1	-2.07516
Tmx1	Q1	-2.0498
Gca	Q1	-2.04004
Mrpl15	Q1	-2.02266
Grwd1	Q1	-2.01665
Isca2	Q1	-2.00549
Kctd9	Q1	-1.99125
Mrps9	Q1	-1.98567
Zfp583	Q1	-1.98408
Gins1	Q1	-1.96082
Trmt6	Q1	-1.95868
Npc2	Q1	-1.95559
Ccdc88a	Q1	-1.95016
Edem3	Q1	-1.92351
Ctbp1	Q1	-1.92261
Dgka	Q1	-1.91253
Mob1b	Q1	-1.9099
Yars2	Q1	-1.90488
Wdr61	Q1	-1.88905
Sgpp1	Q1	-1.88596
Mrpl50	Q1	-1.8744
Zc3hav1l	Q1	-1.86885
Cda	Q1	-1.85314
Stk16	Q1	-1.84606
Sf3b4	Q1	-1.84488
Mrpl46	Q1	-1.83831
Plagl2	Q1	-1.82751
Prpf18	Q1	-1.81487
Chid1	Q1	-1.80687
Prdx3	Q1	-1.80307
Polr2m	Q1	-1.79926
Eif3e	Q1	-1.79857
Vps37b	Q1	-1.79554
Cnnm3	Q1	-1.78725
Necap1	Q1	-1.7839
Lrp12	Q1	-1.77713
Sarm1	Q1	-1.76204
Eef1d	Q1	-1.76072
Hif1an	Q1	-1.7572
Spcs1	Q1	-1.72958
Gnl2	Q1	-1.71961
Tmem177	Q1	-1.71827
Utp3	Q1	-1.70814
Ndufs8	Q1	-1.70744
Dhx38	Q1	-1.69997
Alkbh6	Q1	-1.68962
Krit1	Q1	-1.68578
Tmem129	Q1	-1.68453
Eif2s1	Q1	-1.68178
Cog7	Q1	-1.67113
2410003L11Rik	Q1	-1.6607
Ccdc86	Q1	-1.65733
Zfp746	Q1	-1.65386
Mrfap1	Q1	-1.64842
Med31	Q1	-1.6458
Cir1	Q1	-1.64558
Btf3	Q1	-1.62874
Itgb4	Q1	-1.62284
Arl13b	Q1	-1.61645
Dhx35	Q1	-1.61197
Ap5m1	Q1	-1.60526
Hmgxb3	Q1	-1.605
Tead1	Q1	-1.5943
Mrpl44	Q1	-1.59183
Stk19	Q1	-1.58774
Vps36	Q1	-1.58408
Ctrl	Q1	-1.57839
Tars	Q1	-1.57836
Rrm1	Q1	-1.57705
Pigg	Q1	-1.56924
Ppp1r12c	Q1	-1.56753
Dnajc5	Q1	-1.56726
Mrpl11	Q1	-1.56328
Map3k14	Q1	-1.56256
Fam120b	Q1	-1.56161
Rrp1	Q1	-1.55994
Sos1	Q1	-1.55975
Clk3	Q1	-1.55803
Glt25d1	Q1	-1.55493
Derl1	Q1	-1.54891
Hddc3	Q1	-1.52616
Fam101b	Q1	-1.51975
Smc2	Q1	-1.51121
D19Bwg1357e	Q1	-1.50835
Mrps11	Q1	-1.50148
Tmem33	Q1	-1.49498
Fez2	Q1	-1.49288
Lin7c	Q1	-1.49153
Med17	Q1	-1.48117
Rpl14-ps1	Q1	-1.48116
Limd2	Q1	-1.45924
1700007L15Rik	Q1	-1.45533
Pex2	Q1	-1.45489
Ccdc32	Q1	-1.45186
Mettl4	Q1	-1.45053
Gtpbp10	Q1	-1.44998
Gmpr2	Q1	-1.4458
Adi1	Q1	-1.44509
Scamp5	Q1	-1.42976
Rfc4	Q1	-1.4279
Ndufa3	Q1	-1.41288
Sgtb	Q1	-1.41253
Zbtb40	Q1	-1.41166
Cbx3	Q1	-1.40932
Alkbh4	Q1	-1.40484
Ankib1	Q1	-1.40226
Ap1s3	Q1	-1.40189
Mul1	Q1	-1.39844
BC033916	Q1	-1.39646
Nr2c2	Q1	-1.39007
Pkmyt1	Q1	-1.38868
Dph2	Q1	-1.3877
Krt28	Q1	-1.38264
Dpf2	Q1	-1.38091
Cables1	Q1	-1.37975
Ip6k1	Q1	-1.37714
Mrpl49	Q1	-1.37639
Strap	Q1	-1.37638
Ndufa8	Q1	-1.37548
Exoc5	Q1	-1.36945
Arpc1a	Q1	-1.36877
Atp5h	Q1	-1.36606
Exosc7	Q1	-1.364
Ndufb5	Q1	-1.35987
Lztfl1	Q1	-1.35799
Fau	Q1	-1.35252
Qrsl1	Q1	-1.35037
Fbxl3	Q1	-1.34966
Prdx5	Q1	-1.34762
Pfas	Q1	-1.34309
Tor1aip1	Q1	-1.34302
Atxn7l3b	Q1	-1.34128
Tbrg1	Q1	-1.3355
Tatdn1	Q1	-1.32822
Zfp445	Q1	-1.32491
Pdzd4	Q1	-1.32425
Cpd	Q1	-1.32357
Atp6v1c1	Q1	-1.32208
Exd2	Q1	-1.32065
Csgalnact2	Q1	-1.32006
Aggf1	Q1	-1.31951
Fam120a	Q1	-1.31305
Tsen34	Q1	-1.31193
Mpl	Q1	-1.29861
H2-K2	Q1	-1.29586
Mrpl47	Q1	-1.29302
Pdcd10	Q1	-1.28566
Ddx18	Q1	-1.28414
Casc3	Q1	-1.28184
Thumpd1	Q1	-1.28121
Snrnp48	Q1	-1.27995
Stambp	Q1	-1.27206
Dpcd	Q1	-1.26711
Smarcc2	Q1	-1.25847
Txnl4a	Q1	-1.25494
Slc25a28	Q1	-1.25141
Smarce1	Q1	-1.24954
Dhx36	Q1	-1.24307
Hnrnpm	Q1	-1.24017
Wdr4	Q1	-1.23639
Exog	Q1	-1.23633
Ppp2ca	Q1	-1.23609
Nars	Q1	-1.22953
Lrrc41	Q1	-1.22455
Wbscr16	Q1	-1.22218
Ubr3	Q1	-1.22097
Tctn3	Q1	-1.21989
Prpf4	Q1	-1.20932
Srprb	Q1	-1.20689
Snapc4	Q1	-1.19851
Polr3f	Q1	-1.19772
Dxo	Q1	-1.194
Capza2	Q1	-1.19154
Ndufv3	Q1	-1.18655
Dgat2	Q1	-1.18634
1810026J23Rik	Q1	-1.18607
Rpl15	Q1	-1.18472
Ndufv1	Q1	-1.17196
Fancf	Q1	-1.1692
Twistnb	Q1	-1.16432
Senp5	Q1	-1.16193
Zfp800	Q1	-1.15651
Gxylt1	Q1	-1.15358
Bnip2	Q1	-1.15293
Eftud2	Q1	-1.15234
1700020I14Rik	Q1	-1.15204
Mettl21a	Q1	-1.15055
Ctdp1	Q1	-1.14964
Zcchc4	Q1	-1.14745
Atp1b2	Q1	-1.14548
Coq5	Q1	-1.14508
Ints12	Q1	-1.14211
Usp20	Q1	-1.14084
Cox19	Q1	-1.1358
Tssc4	Q1	-1.13557
Tmem251	Q1	-1.13494
Slc20a2	Q1	-1.1315
Kdm5a	Q1	-1.11728
Esyt3	Q1	-1.1172
Sec62	Q1	-1.11411
1700012D14Rik	Q1	-1.11097
Cdc7	Q1	-1.10702
Exoc3	Q1	-1.10679
Cbfb	Q1	-1.10641
Wdr77	Q1	-1.09508
Yipf5	Q1	-1.09318
Rbm15	Q1	-1.09228
Kdm1a	Q1	-1.09167
Nln	Q1	-1.09118
Cers5	Q1	-1.09105
2610306M01Rik	Q1	-1.08712
Hspa9	Q1	-1.08514
Noa1	Q1	-1.08079
Dnajc27	Q1	-1.07868
Ppa1	Q1	-1.07389
Preb	Q1	-1.07081
Ptrhd1	Q1	-1.06896
Rab18	Q1	-1.06604
Bdp1	Q1	-1.0648
Pop7	Q1	-1.06306
Ube2h	Q1	-1.06261
Haus2	Q1	-1.06175
Zfp446	Q1	-1.06162
Map3k7	Q1	-1.05624
Trmt10a	Q1	-1.05142
Cttn	Q1	-1.04989
Uchl5	Q1	-1.0455
Krtcap2	Q1	-1.03899
Dcaf5	Q1	-1.03588
Chmp7	Q1	-1.0356
Rab3ip	Q1	-1.03362
Trim14	Q1	-1.03333
Zfp644	Q1	-1.03095
Kidins220	Q1	-1.02843
Gopc	Q1	-1.02766
Sept10	Q1	-1.02673
Wdr44	Q1	-1.02598
Rpe	Q1	-1.02561
Itgav	Q1	-1.02301
Dctn4	Q1	-1.02247
Zranb2	Q1	-1.02065
Atg12	Q1	-1.01828
Cep19	Q1	-1.01625
Sept12	Q1	-1.01433
Hmgxb4	Q1	-1.01399
Ddx17	Q1	-1.01194
Arpc5	Q1	-1.01152
Nrd1	Q1	-1.00872
Prpf3	Q1	-1.00587
Isy1	Q1	-0.996947
Maf1	Q1	-0.989945
Zfp369	Q1	-0.985472
Zc3h7a	Q1	-0.98491
Trnt1	Q1	-0.983487
Rhot2	Q1	-0.983189
Cdc25a	Q1	-0.982099
Ebag9	Q1	-0.981862
Atp5f1	Q1	-0.9801
Krtcap3	Q1	-0.97962
Urb1	Q1	-0.977672
Tpp2	Q1	-0.975164
Uqcrh	Q1	-0.973035
Mrps33	Q1	-0.971056
Dexi	Q1	-0.962509
Usp15	Q1	-0.960961
Naa15	Q1	-0.96073
Arrb2	Q1	-0.959211
Rnf113a2	Q1	-0.95798
Cpsf3	Q1	-0.957152
Bcl10	Q1	-0.955063
Ppp1r11	Q1	-0.953183
Polr2b	Q1	-0.94979
Plekhg3	Q1	-0.942174
Rc3h2	Q1	-0.94176
Ddx4	Q1	-0.938077
Itch	Q1	-0.938065
2510039O18Rik	Q1	-0.937726
Man1b1	Q1	-0.937723
D630032N06Rik	Q1	-0.936934
Thg1l	Q1	-0.934735
Pop1	Q1	-0.93321
Cenpl	Q1	-0.930543
Eif2b1	Q1	-0.929673
Vsig10l	Q1	-0.917749
Ublcp1	Q1	-0.914557
Zfp507	Q1	-0.913615
Etaa1	Q1	-0.907358
Lap3	Q1	-0.900645
Sec61a1	Q1	-0.900572
Wdr82	Q1	-0.895664
BC005624	Q1	-0.892914
Mkks	Q1	-0.891506
Rnf111	Q1	-0.888631
Fam204a	Q1	-0.887969
Tpd52l1	Q1	-0.883403
Pus3	Q1	-0.878091
Stk10	Q1	-0.871832
Kdm8	Q1	-0.868715
Actn2	Q1	-0.867803
Ttll4	Q1	-0.867213
Snrnp70	Q1	-0.861907
Coq3	Q1	-0.857835
Ric8b	Q1	-0.85474
Yrdc	Q1	-0.853627
Spcs3	Q1	-0.847041
Fgfr1op2	Q1	-0.846416
Naa40	Q1	-0.842604
Polr3e	Q1	-0.842274
Tmem230	Q1	-0.837733
Napg	Q1	-0.835237
Scrn3	Q1	-0.831741
Klhl25	Q1	-0.822946
Kif5b	Q1	-0.822803
Cc2d1a	Q1	-0.819425
Vti1a	Q1	-0.813506
Zfp788	Q1	-0.811943
Atp6ap1	Q1	-0.811321
Zfp593	Q1	-0.811227
Swsap1	Q1	-0.809789
Gabpb2	Q1	-0.807739
Mki67	Q1	-0.807304
Ythdf1	Q1	-0.806617
Caml	Q1	-0.80561
Tpst1	Q1	-0.798899
Pigs	Q1	-0.79504
Cebpz	Q1	-0.788105
Exoc1	Q1	-0.782238
Tbpl1	Q1	-0.779329
Eif2ak3	Q1	-0.778971
Map3k2	Q1	-0.777491
Tango2	Q1	-0.776791
Actr2	Q1	-0.776775
Ppp2r5e	Q1	-0.774474
Appbp2	Q1	-0.772598
Pik3cb	Q1	-0.772446
Wdr89	Q1	-0.771756
Tbc1d10a	Q1	-0.770535
Usp12	Q1	-0.766453
Zfp748	Q1	-0.763764
Otud1	Q1	-0.761197
Bcorl1	Q1	-0.760559
Tmem43	Q1	-0.7591
Psma1	Q1	-0.758909
Mtpn	Q1	-0.755991
Emc2	Q1	-0.755193
Zdhhc3	Q1	-0.755155
Fkbp2	Q1	-0.752906
Tigd5	Q1	-0.751849
Pex12	Q1	-0.74715
Itsn1	Q1	-0.745602
Rasd2	Q1	-0.737018
Helq	Q1	-0.734734
Tcaim	Q1	-0.728592
Yipf4	Q1	-0.722011
Ino80d	Q1	-0.72023
Bpnt1	Q1	-0.712169
Gtf2h3	Q1	-0.711766
Chd1	Q1	-0.711485
Trappc8	Q1	-0.707404
Ggcx	Q1	-0.700442
Sdk1	Q1	-0.699178
Cox7a2	Q1	-0.694239
Tyw5	Q1	-0.6931
Ndufs6	Q1	-0.692158
Eif2ak4	Q1	-0.690797
Tmc2	Q1	-0.689119
Ube2e1	Q1	-0.689081
Taf1b	Q1	-0.680754
Atp5e	Q1	-0.677623
Ttc4	Q1	-0.675329
Trmt10c	Q1	-0.675079
Cct3	Q1	-0.674596
Parpbp	Q1	-0.673332
Tmem55b	Q1	-0.670215
Sft2d3	Q1	-0.66903
Snd1	Q1	-0.664586
Ugcg	Q1	-0.656833
Rbm34	Q1	-0.652091
Cenpo	Q1	-0.651915
Rap2a	Q1	-0.648711
Hspa4l	Q1	-0.642903
Pim2	Q1	-0.640242
Lrig2	Q1	-0.638777
Aftph	Q1	-0.636017
5430416N02Rik	Q1	-0.635357
2310022B05Rik	Q1	-0.630341
Zfp655	Q1	-0.628626
Rab29	Q1	-0.627246
Med25	Q1	-0.618363
Adprh	Q1	-0.615972
Tmem192	Q1	-0.611398
Nipa2	Q1	-0.611373
Gtse1	Q1	-0.610545
Dnajc10	Q1	-0.61014
Zfp110	Q1	-0.608715
Aak1	Q1	-0.608599
Atrx	Q1	-0.607936
Cops2	Q1	-0.606042
Klhl12	Q1	-0.604119
Rlf	Q1	-0.601235
Alg8	Q1	-0.597218
Serping1	Q1	-0.59592
Zfp84	Q1	-0.594785
Zfp426	Q1	-0.59384
Zfx	Q1	-0.593384
Asun	Q1	-0.591
Cdk11b	Q1	-0.586448
Dgcr2	Q1	-0.585835
Cox15	Q1	-0.585505
Clasrp	Q1	-0.585505
Ext1	Q1	-0.583817
Dtwd1	Q1	-0.582088
Kdm4d	Q1	-0.580701
1700113A16Rik	Q1	-0.580385
Klhdc10	Q1	-0.580354
Dennd4b	Q1	-0.576913
1700037H04Rik	Q1	-0.57437
Psmb2	Q1	-0.574207
1810044D09Rik	Q1	-0.573775
Dnajc17	Q1	-0.570885
Erp44	Q1	-0.570335
Myl12a	Q1	-0.56756
Dmtn	Q1	-0.566363
Lrrc57	Q1	-0.556054
Pgm2l1	Q1	-0.55457
Cbr1	Q1	-0.55334
Zfml	Q1	-0.545133
Rundc3b	Q1	-0.543067
Chchd1	Q1	-0.542091
Tmem86a	Q1	-0.539878
Usp37	Q1	-0.539356
Fopnl	Q1	-0.538642
Ndnl2	Q1	-0.538469
Tmem87a	Q1	-0.537821
Wrnip1	Q1	-0.537429
Ap1s2	Q1	-0.537185
Tubb4b	Q1	-0.535494
Immt	Q1	-0.531496
Rec114	Q1	-0.531406
Myo1d	Q1	-0.519803
Trim33	Q1	-0.512218
Tonsl	Q1	-0.509595
4930506M07Rik	Q1	-0.50762
Eea1	Q1	-0.503991
Ppil6	Q1	-0.502322
Hat1	Q1	-0.502018
Fxr1	Q1	-0.500249
Desi1	Q1	-0.498366
Syne2	Q1	-0.497458
Tmem19	Q1	-0.497122
Cipc	Q1	-0.496362
C78339	Q1	-0.495553
Trdmt1	Q1	-0.493306
Tmbim6	Q1	-0.493115
Syncrip	Q1	-0.485607
Tmed9	Q1	-0.482704
Hagh	Q1	-0.480889
Gin1	Q1	-0.476294
Reep2	Q1	-0.476179
Ndufa2	Q1	-0.473404
Arf4	Q1	-0.47053
Mcts2	Q1	-0.469913
Scp2	Q1	-0.469102
Ttll5	Q1	-0.468848
Cdkn2aipnl	Q1	-0.467648
Cops8	Q1	-0.466781
Mcm3	Q1	-0.466354
Rab28	Q1	-0.463317
Usp31	Q1	-0.462697
Nudt9	Q1	-0.460172
Arrdc4	Q1	-0.452969
Smarcb1	Q1	-0.451373
Mmd	Q1	-0.44955
Prkcsh	Q1	-0.448925
Esyt2	Q1	-0.448327
Pik3ca	Q1	-0.447113
Zscan20	Q1	-0.444204
C330018D20Rik	Q1	-0.441842
Gatb	Q1	-0.440568
Sbf1	Q1	-0.439156
Traf2	Q1	-0.438146
Ptpdc1	Q1	-0.433954
Crkl	Q1	-0.432327
Dars2	Q1	-0.431343
Zfp148	Q1	-0.429925
Cep162	Q1	-0.42789
Tfdp2	Q1	-0.427245
Noc3l	Q1	-0.426958
Bicd2	Q1	-0.426634
Aurkb	Q1	-0.425971
Orc2	Q1	-0.425734
Arhgap26	Q1	-0.421381
Ramp2	Q1	-0.419803
Mpp7	Q1	-0.404553
Dusp10	Q1	-0.401801
Chpt1	Q1	-0.398233
Slc16a1	Q1	-0.397685
Zfp513	Q1	-0.395188
Vps37c	Q1	-0.394875
Mon2	Q1	-0.391589
Malsu1	Q1	-0.389916
C1ql1	Q1	-0.38813
Ap2b1	Q1	-0.382869
Dnaja3	Q1	-0.382812
Ankrd28	Q1	-0.382518
Brcc3	Q1	-0.381919
Ftsj1	Q1	-0.374595
Tab3	Q1	-0.374534
9930021J03Rik	Q1	-0.370215
Mpp1	Q1	-0.368151
Glmn	Q1	-0.365436
Fbxo38	Q1	-0.365001
Lrrc8a	Q1	-0.363312
Vrk3	Q1	-0.360879
Leo1	Q1	-0.35957
Tjap1	Q1	-0.359308
Smim12	Q1	-0.358975
Dpm3	Q1	-0.355565
1110008P14Rik	Q1	-0.350511
Fam179b	Q1	-0.349972
2900026A02Rik	Q1	-0.349644
1810043G02Rik	Q1	-0.348608
Afap1l2	Q1	-0.348149
Trp53bp2	Q1	-0.347781
Cenpw	Q1	-0.34408
AW554918	Q1	-0.33767
Ckap2l	Q1	-0.33758
Igf2bp1	Q1	-0.336579
Creb3l2	Q1	-0.336315
Dhx40	Q1	-0.336314
Sdhc	Q1	-0.332768
Dnajc1	Q1	-0.329856
Atg16l2	Q1	-0.328055
Med12	Q1	-0.325802
Sept11	Q1	-0.325433
Cycs	Q1	-0.32479
Lrpprc	Q1	-0.324659
Irf2bp1	Q1	-0.32373
Slx4	Q1	-0.319004
Bag3	Q1	-0.318225
Ctnnd1	Q1	-0.317928
Abl2	Q1	-0.314784
Rtn4ip1	Q1	-0.308456
4930432K21Rik	Q1	-0.303945
Cog6	Q1	-0.303835
Dcakd	Q1	-0.303785
Klhl15	Q1	-0.303326
Akap8l	Q1	-0.302519
Cluh	Q1	-0.301873
Gstcd	Q1	-0.299022
Ecm1	Q1	-0.298826
Sec23b	Q1	-0.292593
Taf4a	Q1	-0.291468
Pola1	Q1	-0.291392
Wac	Q1	-0.287628
Ptk2	Q1	-0.284038
Iqgap1	Q1	-0.281915
Zfp719	Q1	-0.280161
Ccs	Q1	-0.277945
Acvr2a	Q1	-0.277501
Kif2a	Q1	-0.273629
Taf3	Q1	-0.272167
Srrt	Q1	-0.272037
Cwc15	Q1	-0.269342
5730405O15Rik	Q1	-0.267901
Usp49	Q1	-0.26549
Cdk13	Q1	-0.26483
Pygo2	Q1	-0.262952
Cep78	Q1	-0.262011
Taok2	Q1	-0.261988
Dmxl1	Q1	-0.260806
Stk25	Q1	-0.260509
Myl6	Q1	-0.258084
Ahcyl1	Q1	-0.256425
Pawr	Q1	-0.256185
Rab3gap1	Q1	-0.248557
Tmem199	Q1	-0.24787
Osbpl8	Q1	-0.245844
Ngly1	Q1	-0.24079
Mtmr9	Q1	-0.238224
Wdr7	Q1	-0.238021
Dhcr24	Q1	-0.23759
Hnrnpa2b1	Q1	-0.236759
Ociad1	Q1	-0.235329
4933406J08Rik	Q1	-0.234899
Actn3	Q1	-0.232514
Mms22l	Q1	-0.232014
Sowahc	Q1	-0.231951
Hook1	Q1	-0.231871
Masp2	Q1	-0.230526
Hint1	Q1	-0.224549
Rpgr	Q1	-0.223497
Uhrf2	Q1	-0.221606
Gltscr1l	Q1	-0.221208
Gsk3a	Q1	-0.220774
Rars2	Q1	-0.219586
Pot1a	Q1	-0.219497
Tbc1d22a	Q1	-0.217691
Ankhd1	Q1	-0.21629
Terf2	Q1	-0.213725
Orc3	Q1	-0.208624
Pdia6	Q1	-0.206486
Scyl2	Q1	-0.203473
Med15	Q1	-0.20307
Hars2	Q1	-0.198899
Trmt11	Q1	-0.198254
Slc19a1	Q1	-0.194347
Atp11b	Q1	-0.193654
Nrbf2	Q1	-0.18802
Calu	Q1	-0.184886
Zc3h15	Q1	-0.184404
Samhd1	Q1	-0.17913
Phkg2	Q1	-0.176332
Zdhhc18	Q1	-0.175933
Heatr5a	Q1	-0.17465
Tmem30a	Q1	-0.174009
B630005N14Rik	Q1	-0.170688
Nup37	Q1	-0.17005
Mcm8	Q1	-0.168831
Lrif1	Q1	-0.168565
Rbmx2	Q1	-0.167926
Rab2a	Q1	-0.166887
Hnrnpul2	Q1	-0.162007
Ap1ar	Q1	-0.15943
Ttll13	Q1	-0.159174
Psmd10	Q1	-0.15846
Mroh8	Q1	-0.157994
Vamp4	Q1	-0.155614
Kbtbd7	Q1	-0.155552
Ank	Q1	-0.153881
Plaa	Q1	-0.144388
Mknk2	Q1	-0.14256
Scfd1	Q1	-0.141701
Slc25a40	Q1	-0.141277
Edc4	Q1	-0.141065
Fnta	Q1	-0.137622
3110043O21Rik	Q1	-0.133963
Ensa	Q1	-0.13249
Gpr143	Q1	-0.130586
Cnih1	Q1	-0.126482
March7	Q1	-0.122249
Ccz1	Q1	-0.121836
Zc2hc1a	Q1	-0.118386
Pdxp	Q1	-0.117251
Creb1	Q1	-0.116588
2810474O19Rik	Q1	-0.114755
2700099C18Rik	Q1	-0.113943
Ubap1	Q1	-0.113847
Aph1c	Q1	-0.111878
Cenpf	Q1	-0.107674
Rab11a	Q1	-0.106235
Crbn	Q1	-0.104994
Ctage5	Q1	-0.0998177
Ngrn	Q1	-0.0988412
Ubqln2	Q1	-0.0957624
Strip2	Q1	-0.0948439
Zfyve19	Q1	-0.0942324
Dnajc8	Q1	-0.0886354
Arfip1	Q1	-0.0884404
Bahd1	Q1	-0.0879724
Fabp3	Q1	-0.0870024
Trmt112	Q1	-0.0843244
Fam13b	Q1	-0.0808728
Tsg101	Q1	-0.0807627
Rasa1	Q1	-0.0788151
Nedd8	Q1	-0.0778518
Acp1	Q1	-0.0771707
Lrp6	Q1	-0.0767815
Irak1	Q1	-0.0712222
Zdhhc6	Q1	-0.0710948
Slc22a5	Q1	-0.0679849
Polr3gl	Q1	-0.0657954
Arih1	Q1	-0.0637545
Glrx5	Q1	-0.0614974
Art3	Q1	-0.0611311
Hsbp1	Q1	-0.0603619
E2f7	Q1	-0.0580272
Rabggta	Q1	-0.0567286
Ccsap	Q1	-0.0560835
Msl1	Q1	-0.0560034
Pgam5	Q1	-0.05365
Wwc2	Q1	-0.0525158
Cdk17	Q1	-0.0520906
Clspn	Q1	-0.0495106
Ifngr1	Q1	-0.0456584
Kdelr1	Q1	-0.0446781
Imp3	Q1	-0.0418601
Srd5a1	Q1	-0.0414685
Fam84a	Q1	-0.0399982
Eya3	Q1	-0.0398319
Ppp2r5b	Q1	-0.0396194
Mcu	Q1	-0.0349131
Stk24	Q1	-0.0344389
Asnsd1	Q1	-0.033428
Srp72	Q1	-0.0287067
Fbxl19	Q1	-0.0146194
Zkscan6	Q1	-0.013966
Rint1	Q1	-0.0131683
Pdcd6ip	Q1	-0.0130788
Sod1	Q1	-0.00977895
Smad1	Q1	-0.00456949
Pdcd4	Q1	-0.0045314
Tes	Q1	-0.00406802
1110057K04Rik	Q1	-0.00402813
Rcan3	Q1	-0.00232068
Isca1	Q1	0.00204207
Armc10	Q1	0.00439768
Rufy1	Q1	0.00586511
Ireb2	Q1	0.00807277
Ccdc112	Q1	0.00926374
Tmcc1	Q1	0.011912
Rasa2	Q1	0.0159139
Odf2l	Q1	0.0180574
Ddt	Q1	0.0209973
Stk3	Q1	0.0231384
Melk	Q1	0.024009
Actn1	Q1	0.0240376
Dcps	Q1	0.0255317
Zfp68	Q1	0.0322817
Bbs2	Q1	0.0326876
Ik	Q1	0.0351198
2410127L17Rik	Q1	0.0388643
Mfsd1	Q1	0.0393394
Opa1	Q1	0.0401959
Hjurp	Q1	0.0423057
Gpr89	Q1	0.0453361
Mast4	Q1	0.0456848
Epb4.1l4b	Q1	0.046706
Dtx2	Q1	0.047229
Tmx3	Q1	0.0492564
Usp8	Q1	0.0505379
Hps3	Q1	0.0582832
Agbl2	Q1	0.0623415
Scai	Q1	0.0635497
Tmem147	Q1	0.0669066
Dot1l	Q1	0.0693375
Exo1	Q1	0.0746006
Creg1	Q1	0.077931
Pnma5	Q1	0.0787936
Ifrd1	Q1	0.0850503
Numbl	Q1	0.0854282
Dhodh	Q1	0.0880261
Gmcl1	Q1	0.0908496
Hip1r	Q1	0.0911229
Ankfy1	Q1	0.096817
Cmtr2	Q1	0.0969353
Habp4	Q1	0.098777
Erich1	Q1	0.0998815
Pcnp	Q1	0.100423
Itga6	Q1	0.102395
Ccdc88c	Q1	0.103942
Mboat2	Q1	0.105758
Fchsd2	Q1	0.108245
Arl5a	Q1	0.113375
St3gal2	Q1	0.113518
Pds5a	Q1	0.113691
Lyst	Q1	0.116297
Klb	Q1	0.118041
Cdkn1c	Q1	0.118259
Rtcb	Q1	0.119041
Fmr1nb	Q1	0.119139
Trappc3	Q1	0.11956
Rap1gds1	Q1	0.119852
Slco4c1	Q1	0.120896
Prdm9	Q1	0.121713
Ibtk	Q1	0.127454
Dzank1	Q1	0.128293
Tulp3	Q1	0.128799
Rad18	Q1	0.12942
Mthfd1	Q1	0.130655
Gdf5	Q1	0.136976
Pvrl3	Q1	0.140226
Uba3	Q1	0.143913
Clpb	Q1	0.145673
Errfi1	Q1	0.150658
Rybp	Q1	0.15193
Akt1s1	Q1	0.152151
Uba1	Q1	0.153832
2210018M11Rik	Q1	0.156417
C1galt1c1	Q1	0.156531
Fyco1	Q1	0.156901
Dnm1l	Q1	0.157383
Bod1	Q1	0.159264
Tfdp1	Q1	0.160368
Lrrc40	Q1	0.162084
Kdm7a	Q1	0.163347
Ube2w	Q1	0.169155
Uba6	Q1	0.169885
Epc1	Q1	0.177066
Cog5	Q1	0.177329
Tacc3	Q1	0.177822
Trim3	Q1	0.180128
Fpgt	Q1	0.182615
Snhg10	Q1	0.183972
Atg4a	Q1	0.184194
Pdha1	Q1	0.185659
Wdr59	Q1	0.188722
Rpn2	Q1	0.189284
Cluap1	Q1	0.191408
Fbxo9	Q1	0.193788
Bre	Q1	0.194875
Gm10364	Q1	0.196011
Ago3	Q1	0.198318
Kpna3	Q1	0.202143
Slain2	Q1	0.20553
1190002N15Rik	Q1	0.207522
Fam69b	Q1	0.211506
Fbxl13	Q1	0.212891
Wapal	Q1	0.21359
Slc31a1	Q1	0.217286
Ncdn	Q1	0.217908
Styx	Q1	0.218198
Sgk3	Q1	0.223356
Prkdc	Q1	0.227917
Strn	Q1	0.235033
Igf2bp3	Q1	0.236517
Ppif	Q1	0.237824
AU040320	Q1	0.241612
Fam20b	Q1	0.2444
Gm7104	Q1	0.244809
Cyb5r2	Q1	0.248465
Ccdc101	Q1	0.254428
Pfdn1	Q1	0.255827
Snx13	Q1	0.258604
Stim2	Q1	0.260399
Fbxo43	Q1	0.263623
Prmt2	Q1	0.264399
Itgb1bp1	Q1	0.267207
Hsf2	Q1	0.268753
Ppp1cb	Q1	0.269329
Capn7	Q1	0.271613
Mphosph8	Q1	0.272862
Coq10b	Q1	0.273171
Tatdn3	Q1	0.274718
Kdm2a	Q1	0.274881
Aldh3a2	Q1	0.276714
Spred1	Q1	0.27807
Poldip2	Q1	0.280193
Dbf4	Q1	0.280222
Pinx1	Q1	0.280245
Cul4b	Q1	0.280669
Ccdc40	Q1	0.280986
St5	Q1	0.281097
Sec13	Q1	0.282788
Zdhhc17	Q1	0.282896
Tmem55a	Q1	0.286632
Rptor	Q1	0.287061
Zfp868	Q1	0.290183
Cbx2	Q1	0.29037
Defb42	Q1	0.291252
Tgif2	Q1	0.291433
Hells	Q1	0.291867
Ufsp2	Q1	0.294219
Marc2	Q1	0.295473
E2f8	Q1	0.296209
Dek	Q1	0.297186
Xpa	Q1	0.298566
Gbf1	Q1	0.301929
Mtmr14	Q1	0.302106
AI413582	Q1	0.302187
Acap2	Q1	0.303407
Smim15	Q1	0.303476
Atp6v0a1	Q1	0.311854
Gm15787	Q1	0.319227
Clu	Q1	0.3293
Clock	Q1	0.329921
Hdac2	Q1	0.332426
Ncor1	Q1	0.334293
Mlh1	Q1	0.33763
Mybl1	Q1	0.338175
Dusp19	Q1	0.338373
Cdca2	Q1	0.34536
Rab1b	Q1	0.347304
Smpd3	Q1	0.347304
Tubgcp2	Q1	0.348336
Zbed5	Q1	0.348575
Btk	Q1	0.34918
Pdcl3	Q1	0.349472
Kcmf1	Q1	0.34989
Ttc5	Q1	0.354466
Inca1	Q1	0.35473
Agfg2	Q1	0.354849
Rdh14	Q1	0.356554
Smad3	Q1	0.360442
Rnf26	Q1	0.360696
Mynn	Q1	0.364507
Mocs2	Q1	0.364832
Mettl3	Q1	0.367234
Cyld	Q1	0.373647
Myo5a	Q1	0.374515
Rapgef6	Q1	0.379476
Akip1	Q1	0.380817
Xrcc6bp1	Q1	0.38414
Ugdh	Q1	0.384747
Slc19a2	Q1	0.385165
Rsbn1	Q1	0.387029
Zfp511	Q1	0.388055
Tctn2	Q1	0.388104
Mef2a	Q1	0.389051
Casc4	Q1	0.39032
Micu1	Q1	0.393863
Akap13	Q1	0.395337
Cenpj	Q1	0.398502
Epm2aip1	Q1	0.398741
Kif14	Q1	0.404368
Cdk20	Q1	0.40533
Rasgef1b	Q1	0.410004
Ppm1l	Q1	0.410719
Ppp3r1	Q1	0.415878
Rnf187	Q1	0.418595
Cyp2c44	Q1	0.426376
Wwtr1	Q1	0.428393
Letm2	Q1	0.428656
Slc27a3	Q1	0.43084
Pycrl	Q1	0.431378
Ston2	Q1	0.431741
Homer1	Q1	0.431932
Naa30	Q1	0.432926
BC030307	Q1	0.433702
Zfp318	Q1	0.436445
Rnf139	Q1	0.439604
Sbf2	Q1	0.441221
Il6st	Q1	0.442934
9330151L19Rik	Q1	0.445077
Guf1	Q1	0.447389
Poli	Q1	0.447838
Klhl28	Q1	0.452509
2610524H06Rik	Q1	0.455714
Mccc1	Q1	0.456088
Bub1	Q1	0.457094
Eepd1	Q1	0.459535
Hsp90b1	Q1	0.463756
Wwp1	Q1	0.46597
Spidr	Q1	0.466398
Ehbp1	Q1	0.472379
Dgat1	Q1	0.47239
Rev1	Q1	0.477022
Usp50	Q1	0.479846
Rnf19a	Q1	0.480558
Bmi1	Q1	0.480781
Rasl11a	Q1	0.483936
Hykk	Q1	0.484087
Far1	Q1	0.48557
Zfp280d	Q1	0.487998
Ormdl1	Q1	0.497628
Spink10	Q1	0.499557
AA543186	Q1	0.505904
Hibadh	Q1	0.513408
Cldn7	Q1	0.514808
B4galt5	Q1	0.51668
Ttpal	Q1	0.519341
Kmt2d	Q1	0.52082
Dennd4a	Q1	0.523799
Aldh9a1	Q1	0.526007
Lnpep	Q1	0.528883
Luzp1	Q1	0.532896
Tpk1	Q1	0.533543
4921507P07Rik	Q1	0.534857
Abhd17c	Q1	0.537224
Mfsd9	Q1	0.537469
4921531C22Rik	Q1	0.538556
Saal1	Q1	0.542204
Fh1	Q1	0.543441
Lactb	Q1	0.544552
Sub1	Q1	0.547737
Pyurf	Q1	0.548386
Rn45s	Q1	0.549695
Dnase1l3	Q1	0.551097
Surf4	Q1	0.553671
Mbd4	Q1	0.558446
Mprip	Q1	0.559388
Map2k1	Q1	0.560658
Coasy	Q1	0.561311
Tmem9b	Q1	0.562003
Cpne8	Q1	0.562233
Adarb1	Q1	0.565004
Tmtc2	Q1	0.566322
Zhx3	Q1	0.567818
Degs1	Q1	0.567844
Dnal4	Q1	0.570698
Trnp1	Q1	0.574767
Ptgr2	Q1	0.575863
A930005H10Rik	Q1	0.580754
Rnf13	Q1	0.583938
1810026B05Rik	Q1	0.586638
C2cd5	Q1	0.588399
Fam193a	Q1	0.593585
Fkbp15	Q1	0.595622
Epha7	Q1	0.595813
Arhgef12	Q1	0.59666
Rab33b	Q1	0.596773
Skiv2l	Q1	0.603544
Kctd21	Q1	0.606116
Ptprs	Q1	0.60776
Hrsp12	Q1	0.609581
Gm527	Q1	0.610159
Col8a2	Q1	0.613409
Zfp398	Q1	0.618388
Nkiras1	Q1	0.619684
Setdb1	Q1	0.619822
Tbcd	Q1	0.620797
Aoc3	Q1	0.621125
Chic2	Q1	0.623246
Ppa2	Q1	0.628065
Gm16023	Q1	0.630092
Fahd1	Q1	0.630877
Slc25a5	Q1	0.631579
Scap	Q1	0.632128
Lman2l	Q1	0.632849
Ptges2	Q1	0.642713
Abhd12	Q1	0.643868
Kifap3	Q1	0.644156
Rnf223	Q1	0.645522
Ankrd49	Q1	0.646058
Armc1	Q1	0.646958
Cdc26	Q1	0.648432
Txn1	Q1	0.649956
Fam133b	Q1	0.652803
Smim19	Q1	0.654985
3830408C21Rik	Q1	0.657399
Fkbp1a	Q1	0.657586
Cyb5r3	Q1	0.659303
Slc41a1	Q1	0.65933
Pcna	Q1	0.660822
Rfx5	Q1	0.662939
Aqr	Q1	0.66355
Pms1	Q1	0.66552
Prkci	Q1	0.66772
Crebzf	Q1	0.668803
Chd8	Q1	0.669505
Sh3yl1	Q1	0.673192
Rab3gap2	Q1	0.677365
2900060B14Rik	Q1	0.681877
Trove2	Q1	0.683408
B3galnt2	Q1	0.683847
Bok	Q1	0.685988
Senp1	Q1	0.688017
1700084E18Rik	Q1	0.690709
Xrcc6	Q1	0.690768
Stam	Q1	0.696105
Mettl17	Q1	0.70048
Papolg	Q1	0.70737
Gm6642	Q1	0.719004
Ercc6l2	Q1	0.730865
Phf20l1	Q1	0.731255
Mboat7	Q1	0.733311
Pdlim5	Q1	0.736756
Ganc	Q1	0.743226
Lipt2	Q1	0.744406
Grm8	Q1	0.750129
Ccdc14	Q1	0.750407
1700021K19Rik	Q1	0.755289
Aco2	Q1	0.756902
Heca	Q1	0.761895
Etfdh	Q1	0.76573
Ulk2	Q1	0.766537
Zfyve16	Q1	0.768129
Zbtb21	Q1	0.776885
Focad	Q1	0.778051
Vti1b	Q1	0.780664
Trak2	Q1	0.78193
Hddc2	Q1	0.78491
Dpysl2	Q1	0.787588
Hmgn5	Q1	0.790095
Zfp40	Q1	0.791505
Dusp9	Q1	0.791547
Lsm14a	Q1	0.793639
Tmem130	Q1	0.807596
Zmym4	Q1	0.808201
Ciart	Q1	0.809524
Stradb	Q1	0.812072
Grina	Q1	0.813913
Cdkl5	Q1	0.818837
C130060C02Rik	Q1	0.819037
Nuf2	Q1	0.825653
Spa17	Q1	0.828498
Ermp1	Q1	0.829764
Arl6	Q1	0.831286
Pacrgl	Q1	0.839258
Stxbp5l	Q1	0.840888
Stom	Q1	0.843237
Hist2h2bb	Q1	0.845497
Zfp174	Q1	0.851564
Ccdc85b	Q1	0.852668
Spice1	Q1	0.855481
Scarna10	Q1	0.857731
Chfr	Q1	0.867581
Ppm1h	Q1	0.868276
Zdhhc24	Q1	0.868716
Acadm	Q1	0.868988
Sap18	Q1	0.869381
Ephb1	Q1	0.874255
Rnf24	Q1	0.875979
Ankrd37	Q1	0.880692
Rpap2	Q1	0.881338
Pecam1	Q1	0.884907
Mmadhc	Q1	0.886208
Adat2	Q1	0.88643
Nars2	Q1	0.888047
Sass6	Q1	0.889969
Zfp689	Q1	0.896854
Thnsl1	Q1	0.898175
Pkp4	Q1	0.898971
Mex3d	Q1	0.905095
Cisd2	Q1	0.906917
Pnrc1	Q1	0.913785
Rapgef5	Q1	0.920711
Cercam	Q1	0.921462
Sec11c	Q1	0.927007
Fbxo8	Q1	0.933373
Ift122	Q1	0.95012
Rnf165	Q1	0.951241
Otud7b	Q1	0.953478
Ttc7	Q1	0.955954
Heatr6	Q1	0.956007
Osbpl9	Q1	0.958648
Gm14023	Q1	0.965006
Mre11a	Q1	0.965478
Pex13	Q1	0.973294
Cd55	Q1	0.979259
BC052040	Q1	0.982818
Chd6	Q1	0.984275
Dcbld2	Q1	0.985515
Dvl3	Q1	0.987067
Plk2	Q1	0.987178
Atp2c1	Q1	0.987984
Pex7	Q1	0.995203
Pramef8	Q1	1.00001
Eri3	Q1	1.00079
Snora15	Q1	1.0028
Josd1	Q1	1.01005
Prkar2b	Q1	1.01127
Uxs1	Q1	1.01495
Nsun4	Q1	1.0194
Serpini1	Q1	1.02101
Apof	Q1	1.02649
A430033K04Rik	Q1	1.03188
Ttc38	Q1	1.03221
Cryzl1	Q1	1.03387
Pofut2	Q1	1.03802
Dcun1d5	Q1	1.04046
Xrn1	Q1	1.04454
Lyplal1	Q1	1.05013
Pcbp2	Q1	1.05338
Spg11	Q1	1.05491
Nupl2	Q1	1.05679
Snx15	Q1	1.05831
Skp1a	Q1	1.05971
Ifnlr1	Q1	1.06449
Gpx3	Q1	1.07984
Ttc32	Q1	1.08254
Adhfe1	Q1	1.08408
Id3	Q1	1.08526
Dpp8	Q1	1.09812
Micall2	Q1	1.10099
Mcm4	Q1	1.10319
Cmtm8	Q1	1.10479
0610007P14Rik	Q1	1.11192
Fam126a	Q1	1.12093
Cyp20a1	Q1	1.12276
Ptpn12	Q1	1.12323
Zfp760	Q1	1.12388
BC037704	Q1	1.12634
Kank3	Q1	1.12743
Parl	Q1	1.13272
Rpa1	Q1	1.13795
Ufl1	Q1	1.14175
1700016H13Rik	Q1	1.14412
Rab31	Q1	1.14502
Golga3	Q1	1.14938
Ccdc148	Q1	1.15137
Haus4	Q1	1.15174
Arhgap28	Q1	1.15517
Stard4	Q1	1.15637
Mbd1	Q1	1.15995
Angel1	Q1	1.16916
Git1	Q1	1.1704
Acn9	Q1	1.17264
Bambi	Q1	1.17487
2810454H06Rik	Q1	1.18087
Lamtor4	Q1	1.18122
Snhg8	Q1	1.18461
Tmem242	Q1	1.1866
5730508B09Rik	Q1	1.19237
Accs	Q1	1.20518
Lsm11	Q1	1.20776
Pdgfa	Q1	1.20915
Ubl3	Q1	1.21317
Pdlim1	Q1	1.21569
Asf1a	Q1	1.22482
Dus4l	Q1	1.24101
Fbxl21	Q1	1.24242
Dpy19l4	Q1	1.24401
Cutc	Q1	1.24676
Hyls1	Q1	1.25135
Gdap10	Q1	1.26333
Glt8d1	Q1	1.26441
Scaper	Q1	1.28441
Paox	Q1	1.28503
Mrps25	Q1	1.28587
Dph6	Q1	1.28666
Efcab14	Q1	1.28746
Ap3s1	Q1	1.29231
4930579G24Rik	Q1	1.30009
Pbx3	Q1	1.30146
Cpt2	Q1	1.30226
Zc3hav1	Q1	1.30784
Adcy5	Q1	1.30867
Ap3m1	Q1	1.31164
Hpd	Q1	1.31357
Cntrob	Q1	1.33165
AA465934	Q1	1.35197
Unc45b	Q1	1.35225
Atat1	Q1	1.35782
Gm4961	Q1	1.36716
Il1rap	Q1	1.37425
Fam107b	Q1	1.37429
Skil	Q1	1.37727
Agbl5	Q1	1.38712
Tbc1d22b	Q1	1.39803
Eml6	Q1	1.40365
Tex19.2	Q1	1.41845
Agl	Q1	1.44903
Ctnnal1	Q1	1.45163
Tpra1	Q1	1.45336
Entpd6	Q1	1.45482
Polr2g	Q1	1.46343
Prkra	Q1	1.46934
Ulk4	Q1	1.4701
Map1b	Q1	1.47444
Erc1	Q1	1.47789
Cep44	Q1	1.48106
Kif1c	Q1	1.48683
Sipa1	Q1	1.48989
Mettl22	Q1	1.50705
Trappc1	Q1	1.50743
Ccdc90b	Q1	1.50759
1700023E05Rik	Q1	1.5135
Gtf2a2	Q1	1.51384
Fam227b	Q1	1.51435
Snhg4	Q1	1.51778
Hltf	Q1	1.51801
Auh	Q1	1.54063
Meg3	Q1	1.54077
Gfod1	Q1	1.54141
Slc36a1	Q1	1.54656
Snora28	Q1	1.55186
Lyrm7	Q1	1.5738
Hif1a	Q1	1.5808
Pclo	Q1	1.58511
Zfp473	Q1	1.59721
4930547E08Rik	Q1	1.61098
Ctbs	Q1	1.6129
Elp4	Q1	1.61793
F8a	Q1	1.62068
Ipp	Q1	1.62569
Ago1	Q1	1.63255
1700048O20Rik	Q1	1.63447
Tesk1	Q1	1.64536
Ccdc158	Q1	1.64916
Msmo1	Q1	1.65156
Tmtc4	Q1	1.65902
Clec16a	Q1	1.65998
Cdpf1	Q1	1.66513
Zc3h12d	Q1	1.67603
Srek1ip1	Q1	1.68024
Ercc4	Q1	1.71266
Patl2	Q1	1.71452
Prdm1	Q1	1.71644
Pole2	Q1	1.72269
Zfp329	Q1	1.72997
Macrod2	Q1	1.73426
C1galt1	Q1	1.74326
Tia1	Q1	1.75501
Rasl11b	Q1	1.78591
Pramel1	Q1	1.78652
Fbxo48	Q1	1.80232
Eras	Q1	1.81197
6230400D17Rik	Q1	1.81984
Dut	Q1	1.829
Zfp882	Q1	1.83663
Ccdc15	Q1	1.8419
Rasa4	Q1	1.84507
Commd3	Q1	1.85254
Lysmd3	Q1	1.85614
Ttc9c	Q1	1.85781
Pigc	Q1	1.88585
Exo5	Q1	1.89892
Dmpk	Q1	1.90165
Skap2	Q1	1.9247
Mfap2	Q1	1.93267
Ppip5k2	Q1	1.93802
Fam189b	Q1	1.95826
Zbed6	Q1	1.95935
Bach2os	Q1	1.96143
Smyd4	Q1	1.97729
Sppl2a	Q1	1.98106
Tpgs2	Q1	1.9832
Fbxw13	Q1	1.98841
Rhoh	Q1	1.99348
Lrriq3	Q1	2.01392
Pgbd5	Q1	2.01453
Btn2a2	Q1	2.04552
Cited2	Q1	2.04985
Spata24	Q1	2.06512
Cbx1	Q1	2.09467
Ccni	Q1	2.10317
Vamp1	Q1	2.10729
Gtf2b	Q1	2.1073
Mtcp1	Q1	2.10896
Wdr19	Q1	2.12786
Gpc3	Q1	2.13098
Ftx	Q1	2.13345
Plcxd2	Q1	2.13817
Txndc17	Q1	2.15328
Ilkap	Q1	2.15625
Tmem260	Q1	2.18464
Hist4h4	Q1	2.19743
4933412E12Rik	Q1	2.20235
Nudt7	Q1	2.20526
Srd5a3	Q1	2.2198
Uvssa	Q1	2.22487
Ttc23	Q1	2.24461
Gnas	Q1	2.27741
Timm21	Q1	2.27903
Tmem170b	Q1	2.28692
Mansc1	Q1	2.33307
Shf	Q1	2.36364
Id4	Q1	2.37028
Tirap	Q1	2.40756
Ddx25	Q1	2.42497
B020004J07Rik	Q1	2.43668
Tnks1bp1	Q1	2.44668
Zfp383	Q1	2.48069
Rgs2	Q1	2.4865
Fgf1	Q1	2.53138
1500015A07Rik	Q1	2.53597
Ccbe1	Q1	2.54317
Ly6a	Q1	2.55449
Pcca	Q1	2.56139
Echdc1	Q1	2.56651
Ssbp2	Q1	2.5761
Casc1	Q1	2.58704
Atf7	Q1	2.58781
Fam120aos	Q1	2.59263
Zfand1	Q1	2.60107
Arhgef26	Q1	2.6643
Setd4	Q1	2.66646
Cfi	Q1	2.70333
Oosp1	Q1	2.71911
Pcbd2	Q1	2.71977
Mbd2	Q1	2.74241
B230208H11Rik	Q1	2.75058
Osbpl10	Q1	2.75776
Pkd2l2	Q1	2.81452
Gm829	Q1	2.84246
Dusp23	Q1	2.90224
Immp1l	Q1	2.90545
Gbe1	Q1	2.92396
Coro7	Q1	2.93509
Emc9	Q1	2.96168
Rasip1	Q1	3.03275
Slc38a9	Q1	3.03944
Msra	Q1	3.09298
B930059L03Rik	Q1	3.11682
Atp9b	Q1	3.17212
Rnf123	Q1	3.17834
D14Ertd670e	Q1	3.36293
Mos	Q1	3.38528
Zfp352	Q1	3.46964
4930429F24Rik	Q1	3.50518
Gm9920	Q1	3.53711
Hk2	Q1	3.57417
A430035B10Rik	Q1	3.72734
4930579F01Rik	Q1	3.79954
Gm7102	Q1	3.84861
1700029J07Rik	Q1	3.8939
Sox2	Q1	3.98104
Nlrc3	Q1	3.99707
Gstt2	Q1	4.05677
Magix	Q1	4.07183
Gpr179	Q1	4.16145
E130012A19Rik	Q1	4.2415
Metrnl	Q1	4.25599
Siae	Q1	5.327
Crnde	Q1	5.37953
Zfp189	Q1	5.41315
Zbtb12	Q1	5.52146
Gm17762	Q1	5.57908
Mir1931	Q1	5.67822
Cisd3	Q1	5.71706
AA388235	Q1	5.98072
Irx5	Q1	6.5509
1700034P13Rik	Q1	NA
Efhc1	Q1	NA
B3gat2	Q1	NA
Mir5103	Q1	NA
Tmem194b	Q1	NA
Ccdc150	Q1	NA
Cryge	Q1	NA
Ccdc108	Q1	NA
Ihh	Q1	NA
Glb1l	Q1	NA
Nmur1	Q1	NA
Nppc	Q1	NA
Alpi	Q1	NA
A730008H23Rik	Q1	NA
Sh3bp4	Q1	NA
Per2	Q1	NA
Ankmy1	Q1	NA
Mir6902	Q1	NA
Mgat5	Q1	NA
Lct	Q1	NA
Mpz	Q1	NA
Tomm40l	Q1	NA
Apoa2	Q1	NA
Ppox	Q1	NA
Igsf9	Q1	NA
Slamf8	Q1	NA
Ephx1	Q1	NA
1700056E22Rik	Q1	NA
Mir7663	Q1	NA
AA474331	Q1	NA
G630090E17Rik	Q1	NA
Smpd2	Q1	NA
4930467K11Rik	Q1	NA
Edar	Q1	NA
10-Sep	Q1	NA
Gnaz	Q1	NA
Gm10941	Q1	NA
Gm17769	Q1	NA
Ilvbl	Q1	NA
Plk5	Q1	NA
Izumo4	Q1	NA
Lta4h	Q1	NA
Gm15663	Q1	NA
Csrp2	Q1	NA
Mir8104	Q1	NA
Dtx3	Q1	NA
Myl6b	Q1	NA
Tmem198b	Q1	NA
Pgam2	Q1	NA
1700042O10Rik	Q1	NA
Eldr	Q1	NA
Pus10	Q1	NA
Tlx3	Q1	NA
Mir804	Q1	NA
Btnl10	Q1	NA
Grap	Q1	NA
Kcnab3	Q1	NA
Dlg4	Q1	NA
Mir195a	Q1	NA
Mir6338	Q1	NA
Spata22	Q1	NA
Ovca2	Q1	NA
Ankrd13b	Q1	NA
Vtn	Q1	NA
Adap2	Q1	NA
AI450353	Q1	NA
Snord7	Q1	NA
Mmp28	Q1	NA
Dhrs11	Q1	NA
4930502E09Rik	Q1	NA
Mir21a	Q1	NA
Spata20	Q1	NA
Hils1	Q1	NA
Ngfr	Q1	NA
Gm53	Q1	NA
Scrn2	Q1	NA
Tbx21	Q1	NA
Mir5119	Q1	NA
Pgap3	Q1	NA
Gm12359	Q1	NA
Gm11937	Q1	NA
4930417O22Rik	Q1	NA
Mir8101	Q1	NA
Hdac5	Q1	NA
Rundc3a	Q1	NA
Ccdc103	Q1	NA
Crhr1	Q1	NA
Fdxr	Q1	NA
Kctd2	Q1	NA
Fbf1	Q1	NA
Aanat	Q1	NA
Snord1b	Q1	NA
Engase	Q1	NA
Tbc1d16	Q1	NA
Fn3krp	Q1	NA
Pqlc3	Q1	NA
F730043M19Rik	Q1	NA
Mir1938	Q1	NA
Gm7008	Q1	NA
Mir5135	Q1	NA
Mir6938	Q1	NA
Tmem63c	Q1	NA
Moap1	Q1	NA
Ppp4r4	Q1	NA
4930448F12Rik	Q1	NA
Zfp389	Q1	NA
Hist1h2bm	Q1	NA
Hist1h2an	Q1	NA
Hist1h2bp	Q1	NA
Btn1a1	Q1	NA
Hist1h3e	Q1	NA
Hist1h1c	Q1	NA
Hist1h3c	Q1	NA
Hist1h2bb	Q1	NA
Hdgfl1	Q1	NA
Sox4	Q1	NA
A330033J07Rik	Q1	NA
Slc34a1	Q1	NA
Prr7	Q1	NA
Mir7-1	Q1	NA
Etohd2	Q1	NA
Slc6a19os	Q1	NA
Slc6a19	Q1	NA
3110070M22Rik	Q1	NA
Oxsm	Q1	NA
Mir6947	Q1	NA
Snord19	Q1	NA
Zfp219	Q1	NA
Gm10094	Q1	NA
Mir3077	Q1	NA
Trim35	Q1	NA
1700001G11Rik	Q1	NA
Nudt18	Q1	NA
1700108F19Rik	Q1	NA
Mir6951	Q1	NA
Gm10373	Q1	NA
Them6	Q1	NA
Mir6953	Q1	NA
Sharpin	Q1	NA
Ift27	Q1	NA
Pick1	Q1	NA
Naga	Q1	NA
Fam109b	Q1	NA
Sco2	Q1	NA
C230037L18Rik	Q1	NA
Arsa	Q1	NA
Shank3	Q1	NA
Ddx23	Q1	NA
Mir6960	Q1	NA
Fignl2	Q1	NA
Igfbp6	Q1	NA
Cpped1	Q1	NA
2310015D24Rik	Q1	NA
Ppm1f	Q1	NA
Tssk1	Q1	NA
Prodh	Q1	NA
Xxylt1	Q1	NA
4930542C21Rik	Q1	NA
Nxpe3	Q1	NA
4930547E14Rik	Q1	NA
Gm7334	Q1	NA
4930478L05Rik	Q1	NA
Gm10012	Q1	NA
Mir6968	Q1	NA
Tmem217	Q1	NA
H2-DMb2	Q1	NA
Gpsm3	Q1	NA
Mir6972	Q1	NA
Vars	Q1	NA
Mir6976	Q1	NA
Prickle4	Q1	NA
Frs3	Q1	NA
Plin5	Q1	NA
Gm10190	Q1	NA
4833418N02Rik	Q1	NA
1700011E24Rik	Q1	NA
Mir1893	Q1	NA
Gm6277	Q1	NA
Mir1901	Q1	NA
Mir1949	Q1	NA
Plac8l1	Q1	NA
Mir5112	Q1	NA
Doc2g	Q1	NA
Ccdc87	Q1	NA
Mir5046	Q1	NA
C030016D13Rik	Q1	NA
Sec31b	Q1	NA
Poll	Q1	NA
Pitx3	Q1	NA
1700054A03Rik	Q1	NA
Stamos	Q1	NA
Mir7655	Q1	NA
4930426L09Rik	Q1	NA
Gm3230	Q1	NA
Enkur	Q1	NA
Abca2	Q1	NA
Ccdc183	Q1	NA
Tmem141	Q1	NA
Egfl7	Q1	NA
Mir126a	Q1	NA
Mir126b	Q1	NA
Stkld1	Q1	NA
Slc2a6	Q1	NA
Vav2	Q1	NA
Mir6997	Q1	NA
Morn5	Q1	NA
Gm13483	Q1	NA
Dfnb59	Q1	NA
Prdx6b	Q1	NA
Nutm1	Q1	NA
Ckmt1	Q1	NA
Bambi-ps1	Q1	NA
Lzts3	Q1	NA
Cenpb	Q1	NA
Rad21l	Q1	NA
Mylk2	Q1	NA
Pofut1	Q1	NA
Ahcy	Q1	NA
2310005A03Rik	Q1	NA
Spag4	Q1	NA
Myl9	Q1	NA
D630003M21Rik	Q1	NA
1700017J07Rik	Q1	NA
Fam209	Q1	NA
4632415L05Rik	Q1	NA
Actrt3	Q1	NA
Mccc1os	Q1	NA
4930577N17Rik	Q1	NA
Maml3	Q1	NA
Glt28d2	Q1	NA
Prss48	Q1	NA
Rxfp4	Q1	NA
Efna4	Q1	NA
Adam15	Q1	NA
S100a2	Q1	NA
Lce1d	Q1	NA
Sema6c	Q1	NA
Gm16740	Q1	NA
Mir7014	Q1	NA
Prkab2	Q1	NA
Rwdd3	Q1	NA
Snora24	Q1	NA
Dnajb5	Q1	NA
5730488B01Rik	Q1	NA
Grhpr	Q1	NA
Invs	Q1	NA
Smc2os	Q1	NA
Gm12505	Q1	NA
Cdkn2b	Q1	NA
3110021N24Rik	Q1	NA
Foxd2	Q1	NA
Foxd2os	Q1	NA
Hivep3	Q1	NA
Foxo6	Q1	NA
Col9a2	Q1	NA
1110065P20Rik	Q1	NA
Dcdc2b	Q1	NA
Ptpru	Q1	NA
Themis2	Q1	NA
E130218I03Rik	Q1	NA
Pafah2	Q1	NA
Hspg2	Q1	NA
Rap1gap	Q1	NA
Padi3	Q1	NA
Gm13032	Q1	NA
Ptchd2	Q1	NA
Spsb1	Q1	NA
1700045H11Rik	Q1	NA
Espn	Q1	NA
Nphp4	Q1	NA
Fam213b	Q1	NA
Gabrd	Q1	NA
Perm1	Q1	NA
Actr3b	Q1	NA
Rbks	Q1	NA
2010109A12Rik	Q1	NA
Mir5619	Q1	NA
Fgfrl1	Q1	NA
Ccdc64	Q1	NA
Wbscr28	Q1	NA
Mir339	Q1	NA
D830046C22Rik	Q1	NA
Grifin	Q1	NA
Slc29a4	Q1	NA
Zscan25	Q1	NA
Urad	Q1	NA
5730422E09Rik	Q1	NA
Atp6v0e2	Q1	NA
5430402O13Rik	Q1	NA
Gm21284	Q1	NA
Spr	Q1	NA
Abtb1	Q1	NA
Gm15612	Q1	NA
Hdac11	Q1	NA
4930471M09Rik	Q1	NA
3110021A11Rik	Q1	NA
Sox5os3	Q1	NA
Pirb	Q1	NA
Tnnt1	Q1	NA
Tmem150b	Q1	NA
Npas1	Q1	NA
Ceacam-ps1	Q1	NA
Fosb	Q1	NA
Cblc	Q1	NA
Smg9	Q1	NA
Phldb3	Q1	NA
Lypd4	Q1	NA
Erf	Q1	NA
Prr19	Q1	NA
B9d2	Q1	NA
Tgfb1	Q1	NA
Mir7049	Q1	NA
Mir1963	Q1	NA
Spred3	Q1	NA
Zfp27	Q1	NA
Mir7668	Q1	NA
E130304I02Rik	Q1	NA
Tbc1d17	Q1	NA
Mir707	Q1	NA
A230056P14Rik	Q1	NA
Adamts17	Q1	NA
Abhd2	Q1	NA
Anpep	Q1	NA
Ccdc89	Q1	NA
Gm4980	Q1	NA
Phox2a	Q1	NA
Gprc5b	Q1	NA
AI467606	Q1	NA
Zfp768	Q1	NA
Mir3103	Q1	NA
Mgmt	Q1	NA
Cfap46	Q1	NA
Cox8b	Q1	NA
B4galnt4	Q1	NA
Muc6	Q1	NA
Sox1	Q1	NA
Atp4b	Q1	NA
Dkk4	Q1	NA
Nxnl1	Q1	NA
Hsh2d	Q1	NA
Ccl22	Q1	NA
Mir7073	Q1	NA
Lrrc29	Q1	NA
Fhod1	Q1	NA
Slc9a5	Q1	NA
4933405L10Rik	Q1	NA
Lcat	Q1	NA
Zfp90	Q1	NA
Mir7075	Q1	NA
Marveld3	Q1	NA
Calb2	Q1	NA
Gm21283	Q1	NA
Klhl36	Q1	NA
Fam92b	Q1	NA
A330074K22Rik	Q1	NA
Car5a	Q1	NA
4933417D19Rik	Q1	NA
Spata2l	Q1	NA
Angptl6	Q1	NA
Yipf2	Q1	NA
Mir7083	Q1	NA
Ccdc151	Q1	NA
Glb1l2	Q1	NA
Mir5626	Q1	NA
4930524O08Rik	Q1	NA
Nudt16	Q1	NA
Mst1	Q1	NA
Mir7088	Q1	NA
Mir6236	Q1	NA
Ngp	Q1	NA
Prss42	Q1	NA
Snora62	Q1	NA
1700020M21Rik	Q1	NA
4930593C16Rik	Q1	NA
Rhox3g	Q1	NA
Dcaf12l1	Q1	NA
Gm595	Q1	NA
Mir5132	Q1	NA
Mir718	Q1	NA
Esx1	Q1	NA
Map3k15	Q1	NA
Rbfa	Q2	-5.17865
Dffb	Q2	-4.95779
Itgb7	Q2	-4.89159
Cyp2s1	Q2	-4.6616
Mgat3	Q2	-4.15792
Sun2	Q2	-3.44285
Tsen15	Q2	-3.42839
Flywch1	Q2	-3.3238
Mib1	Q2	-3.14348
Unc119b	Q2	-3.10562
Mtx1	Q2	-3.04946
Wbp1	Q2	-3.04792
Atg4d	Q2	-2.96743
Bet1l	Q2	-2.96287
Igdcc3	Q2	-2.91492
Uck1	Q2	-2.90962
Psmd13	Q2	-2.8776
Psmg3	Q2	-2.87267
Tsr2	Q2	-2.74213
Srrd	Q2	-2.73393
Glipr2	Q2	-2.71502
Gemin4	Q2	-2.67047
Fam219b	Q2	-2.64385
6430548M08Rik	Q2	-2.6229
Ctu1	Q2	-2.61738
Pdf	Q2	-2.50932
2310047M10Rik	Q2	-2.49913
Rpl30	Q2	-2.49614
Fam129c	Q2	-2.42663
Slc2a8	Q2	-2.42168
Pigh	Q2	-2.40316
Plekhm1	Q2	-2.39791
Nudcd1	Q2	-2.39478
Scfd2	Q2	-2.37793
Cab39l	Q2	-2.34012
Ndufb7	Q2	-2.33948
Gpr107	Q2	-2.32022
Mrps22	Q2	-2.30898
Rpp40	Q2	-2.29369
Creb3	Q2	-2.29039
Dbnl	Q2	-2.28733
Med9	Q2	-2.28401
Xab2	Q2	-2.24083
Anks1	Q2	-2.23844
Ndufs3	Q2	-2.23285
Tmem167	Q2	-2.22507
Cdc37	Q2	-2.21404
Wrb	Q2	-2.20034
Ndufc1	Q2	-2.19578
Sik3	Q2	-2.18809
Ccdc134	Q2	-2.16658
Srp68	Q2	-2.15955
Nt5dc3	Q2	-2.15777
Zfp839	Q2	-2.15742
Gale	Q2	-2.14782
2210016F16Rik	Q2	-2.14136
Tekt2	Q2	-2.14094
Trim27	Q2	-2.13178
Tollip	Q2	-2.12907
Elk1	Q2	-2.1142
Pias3	Q2	-2.1141
Dhx37	Q2	-2.11049
Rpl31	Q2	-2.1057
Nucb2	Q2	-2.09687
Hint3	Q2	-2.08536
Tma16	Q2	-2.07936
Bhlhb9	Q2	-2.07439
Cox4i1	Q2	-2.06995
Xrcc1	Q2	-2.06914
Atp5d	Q2	-2.06319
Tmem223	Q2	-2.05562
AU019823	Q2	-2.04734
Impact	Q2	-2.0412
Tprkb	Q2	-2.02496
1700123I01Rik	Q2	-2.02435
Abcc1	Q2	-2.02374
Sesn1	Q2	-2.01811
Larp1	Q2	-2.01267
Eif3d	Q2	-1.99117
Ppan	Q2	-1.98691
Hras	Q2	-1.97469
Pafah1b3	Q2	-1.97432
Ube2g2	Q2	-1.97271
Zmynd12	Q2	-1.96552
1810022K09Rik	Q2	-1.9518
Mien1	Q2	-1.93136
Mrpl28	Q2	-1.92951
Rpl9	Q2	-1.91713
Gosr1	Q2	-1.91555
Txlna	Q2	-1.91014
Mxra8	Q2	-1.90507
1810055G02Rik	Q2	-1.90293
Hdac10	Q2	-1.89815
Heatr1	Q2	-1.89784
Brms1	Q2	-1.89442
Zfyve1	Q2	-1.89089
Psmc5	Q2	-1.87068
Fam32a	Q2	-1.86358
Rps4x	Q2	-1.85719
Slc30a6	Q2	-1.85367
Gas2l1	Q2	-1.84255
Mei1	Q2	-1.84193
Eif3f	Q2	-1.83738
Jmy	Q2	-1.82677
Tdgf1	Q2	-1.82597
Gps2	Q2	-1.82566
Kansl3	Q2	-1.82418
Gpkow	Q2	-1.8176
Arfgap2	Q2	-1.80979
2810021J22Rik	Q2	-1.80159
Mrpl23	Q2	-1.79947
Slc25a20	Q2	-1.7925
Git2	Q2	-1.7873
Klhdc4	Q2	-1.78608
D5Ertd605e	Q2	-1.78607
Urb2	Q2	-1.7834
Aarsd1	Q2	-1.78292
Cyth1	Q2	-1.7809
Clns1a	Q2	-1.77555
Ier3ip1	Q2	-1.76649
9130401M01Rik	Q2	-1.76274
Wbscr22	Q2	-1.76084
Rhof	Q2	-1.75683
Klhl24	Q2	-1.75628
Cmtm6	Q2	-1.75555
Ccdc96	Q2	-1.75529
Dffa	Q2	-1.75509
Fam50a	Q2	-1.75048
Eif4g3	Q2	-1.75011
Scimp	Q2	-1.74721
Fam160b1	Q2	-1.73523
Sptlc1	Q2	-1.73257
Psmc2	Q2	-1.72012
Ippk	Q2	-1.71951
Emc8	Q2	-1.71518
Golt1b	Q2	-1.71338
Etfb	Q2	-1.71207
Ankrd54	Q2	-1.70891
Stk38l	Q2	-1.7082
Fam43b	Q2	-1.70459
Ascc2	Q2	-1.70441
Chchd5	Q2	-1.70312
Rars	Q2	-1.70157
Chtf8	Q2	-1.68613
Sar1a	Q2	-1.6772
Kctd5	Q2	-1.67604
Rpl41	Q2	-1.67567
Ube2n	Q2	-1.66567
Pet100	Q2	-1.65986
Tbce	Q2	-1.65597
Sirt6	Q2	-1.65526
Bach1	Q2	-1.65388
Maml1	Q2	-1.65292
Naaa	Q2	-1.65234
Eef1e1	Q2	-1.64957
[truncated: 20,715 more rows]

## Sheet: Figure 6c
Figure 6c, RNA changes of major ZGA genes bound by TDP43 or not
Gene name	Binding class	Log2FoldChange	Binding signal
Tescl	Bound	-5.85933	0.301176
Nt5c	Bound	-5.23742	0.692353
9430016H08Rik	Bound	-4.20761	0.342157
Adrbk1	Bound	-4.01489	0.878824
Tsen15	Bound	-3.42839	0.435294
Flywch1	Bound	-3.3238	0.394314
Dnph1	Bound	-3.15009	0.319804
2010320M18Rik	Bound	-3.13326	1.42
Mrpl20	Bound	-3.12866	1.72137
Unc119b	Bound	-3.10562	0.550784
Nanp	Bound	-3.01848	0.338431
Idh2	Bound	-2.9889	0.241569
Atg4d	Bound	-2.96743	0.580588
Nipal1	Bound	-2.92938	0.610392
Ttyh2	Bound	-2.87672	1.32216
Chchd4	Bound	-2.86228	0.329118
Tspan4	Bound	-2.83202	2.54448
Fam212a	Bound	-2.79143	0.848824
Itgb5	Bound	-2.66441	1.87353
Ptrh1	Bound	-2.65178	1.19549
Dnaaf2	Bound	-2.64203	0.245294
Rbm45	Bound	-2.61962	0.774314
Sapcd2	Bound	-2.57826	1.86333
Fam136a	Bound	-2.53896	1.45314
Commd5	Bound	-2.52899	2.47784
Mfsd7c	Bound	-2.50297	1.07608
2310047M10Rik	Bound	-2.49913	0.580588
Zgpat	Bound	-2.49106	0.759412
Lpcat3	Bound	-2.47739	1.00941
Urm1	Bound	-2.46491	1.35196
Tomm70a	Bound	-2.4509	0.29
Pigh	Bound	-2.40316	0.465098
Ppp1r16a	Bound	-2.38515	1.07647
Hsd17b6	Bound	-2.36495	1.4302
Tomm5	Bound	-2.35443	0.677451
Syngr1	Bound	-2.34256	1.74686
Tmem185b	Bound	-2.3293	0.159608
Arv1	Bound	-2.31658	1.5949
Pcyt2	Bound	-2.29558	1.47882
Rpp40	Bound	-2.29369	0.561961
Itpkc	Bound	-2.29355	1.24745
Cndp2	Bound	-2.26872	0.666471
Dolpp1	Bound	-2.25234	1.36373
Wdr45b	Bound	-2.22678	0.621569
Tmem160	Bound	-2.22508	0.349608
Ndrg3	Bound	-2.21519	0.204314
Tor1b	Bound	-2.2139	0.666275
Polr2h	Bound	-2.20265	1.45647
Prss8	Bound	-2.17501	0.774314
Ccdc134	Bound	-2.16658	0.398039
Pitpnb	Bound	-2.16656	2.06392
Fam134a	Bound	-2.14548	1.0802
L2hgdh	Bound	-2.14543	2.2849
Slc25a25	Bound	-2.1371	1.12549
Pias3	Bound	-2.1141	0.528431
N6amt2	Bound	-2.10866	0.293725
Ncmap	Bound	-2.09799	1.0802
Ccdc137	Bound	-2.09798	1.37431
Nucb2	Bound	-2.09687	0.487647
Sdr39u1	Bound	-2.08606	0.349608
Zfp386	Bound	-2.07516	0.334706
Timm22	Bound	-2.07341	1.01647
Pdxk	Bound	-2.06691	1.70196
Fam109a	Bound	-2.06118	1.55726
Tmem223	Bound	-2.05562	0.558235
Tmx1	Bound	-2.0498	0.152157
Sesn1	Bound	-2.01811	0.561429
Grwd1	Bound	-2.01665	0.271373
C230052I12Rik	Bound	-2.0132	1.2102
Isca2	Bound	-2.00549	0.212051
Ctsa	Bound	-1.99148	4.17793
Oraov1	Bound	-1.98251	1.43843
Rprd1b	Bound	-1.96886	0.614118
Zyg11a	Bound	-1.96363	0.945686
Mars2	Bound	-1.95862	0.755686
Ctsc	Bound	-1.95448	0.688824
Trub2	Bound	-1.94536	1.20647
Impdh1	Bound	-1.94343	1.38755
Slc29a2	Bound	-1.9367	2.35882
Zfp263	Bound	-1.92084	0.707451
Rpl9	Bound	-1.91713	0.532157
Psat1	Bound	-1.914	1.50471
Eif2b5	Bound	-1.90342	2.19098
Adat3	Bound	-1.90202	1.58647
Ntmt1	Bound	-1.90145	1.28649
Socs3	Bound	-1.89709	1.40765
Map1lc3b	Bound	-1.89626	2.12333
Sord	Bound	-1.89123	1.5049
Sgpp1	Bound	-1.88596	0.278824
Aprt	Bound	-1.87863	2.06412
Map3k3	Bound	-1.87179	1.30059
Rab43	Bound	-1.85882	1.52824
Cda	Bound	-1.85314	0.219216
Stk16	Bound	-1.84606	0.256471
Eif3f	Bound	-1.83738	0.48
Elovl6	Bound	-1.82578	1.11373
Gpkow	Bound	-1.8176	0.394314
Spic	Bound	-1.81049	0.74451
E130309D02Rik	Bound	-1.80488	2.01255
Polr2m	Bound	-1.79926	0.312353
Slc5a6	Bound	-1.79696	3.9998
Gpn3	Bound	-1.79291	1.58333
Cct6a	Bound	-1.78752	1.13667
D5Ertd605e	Bound	-1.78607	0.502353
Ticam1	Bound	-1.77777	0.725882
Ier3ip1	Bound	-1.76649	0.502353
Impdh2	Bound	-1.76367	1.23294
Ube2o	Bound	-1.75645	2.15373
Ttc14	Bound	-1.7533	1.34177
Ell2	Bound	-1.7457	1.88902
1700123O20Rik	Bound	-1.73296	1.02451
Tmem177	Bound	-1.71827	0.256471
Dedd2	Bound	-1.71602	1.32961
Ankrd54	Bound	-1.70891	0.416667
Bri3bp	Bound	-1.69453	1.69843
1600002K03Rik	Bound	-1.69419	1.56471
Isg20l2	Bound	-1.69183	0.688627
Tmem129	Bound	-1.68453	0.295
Slc13a2	Bound	-1.68284	1.53431
Ints7	Bound	-1.66944	2.51588
Mapk14	Bound	-1.66611	0.640196
Bach1	Bound	-1.65388	0.528431
Calcoco2	Bound	-1.65124	0.703529
Lsm12	Bound	-1.64957	0.826471
Ebp	Bound	-1.64252	0.539608
Sec1	Bound	-1.63834	0.450196
Polr3g	Bound	-1.63516	0.763137
Hsd17b14	Bound	-1.63478	1.80647
Gldc	Bound	-1.63158	0.681176
Mthfr	Bound	-1.61948	2.76529
Narfl	Bound	-1.6124	0.666275
Slc1a1	Bound	-1.60449	0.539608
Gabarapl2	Bound	-1.60054	1.91098
Surf6	Bound	-1.59661	0.740784
Nme2	Bound	-1.5891	0.979216
Slc4a11	Bound	-1.58902	2.27333
Stk19	Bound	-1.58774	0.349608
4930427A07Rik	Bound	-1.58714	0.860526
H2-Q10	Bound	-1.58285	0.55451
Rmnd5b	Bound	-1.58032	2.3251
Adnp	Bound	-1.57426	1.11765
Cuedc2	Bound	-1.57116	0.383137
Gnl3l	Bound	-1.56951	1.03902
Rad9a	Bound	-1.56889	0.468824
Folr1	Bound	-1.56638	1.38902
Yme1l1	Bound	-1.54263	0.748235
Bag1	Bound	-1.53356	0.923922
Zfp7	Bound	-1.52613	0.561961
Rps23	Bound	-1.52437	1.11784
Ubtd1	Bound	-1.51032	2.7698
Chst12	Bound	-1.5071	0.48
Npl	Bound	-1.50551	1.43
Bspry	Bound	-1.4993	1.67294
Haus6	Bound	-1.49775	0.74098
Zdhhc7	Bound	-1.49773	0.371961
Rrp9	Bound	-1.49712	1.90784
Rpl37a	Bound	-1.49631	0.882353
Ostm1	Bound	-1.49251	0.435294
Vhl	Bound	-1.49197	0.990392
Mafk	Bound	-1.49093	0.897647
Fam195b	Bound	-1.48483	0.506078
Rundc1	Bound	-1.48401	0.401765
Bhmt2	Bound	-1.48327	1.10961
F11r	Bound	-1.48282	0.52098
1110038B12Rik	Bound	-1.48121	0.751961
Sppl3	Bound	-1.47882	1.27372
Gorasp1	Bound	-1.47517	3.02628
Cenpi	Bound	-1.47504	0.398039
Nr1h3	Bound	-1.46693	1.56098
Cd63	Bound	-1.46673	0.568214
Nfatc3	Bound	-1.4523	1.22569
Ccdc32	Bound	-1.45186	0.282549
Ggt6	Bound	-1.45125	1.66529
Adi1	Bound	-1.44509	0.357059
Dppa4	Bound	-1.44027	1.05765
Rnf11	Bound	-1.42477	0.789412
Faf2	Bound	-1.4178	1.32216
Ipo11	Bound	-1.41463	1.13941
Ifi35	Bound	-1.41072	1.19157
Cbx3	Bound	-1.40932	0.117813
Rab40c	Bound	-1.40726	2.05412
Etf1	Bound	-1.4072	1.00216
Slc22a20	Bound	-1.40513	0.513529
Pin1	Bound	-1.40507	0.674118
Alkbh4	Bound	-1.40484	0.275098
Rab5a	Bound	-1.40332	0.785686
Uap1l1	Bound	-1.40082	1.15804
BC033916	Bound	-1.39646	0.345882
Slc12a2	Bound	-1.39415	0.487451
Nr2c2	Bound	-1.39007	0.252745
Lst1	Bound	-1.39006	1.30373
Gm128	Bound	-1.38891	0.494902
Plekhf2	Bound	-1.38598	1.79235
Set	Bound	-1.38499	0.742069
Fam169b	Bound	-1.38454	0.368235
Krt28	Bound	-1.38264	0.144706
Gm2a	Bound	-1.37992	1.99726
Glb1	Bound	-1.37614	2.24647
1700034H15Rik	Bound	-1.36182	1.93392
Spns1	Bound	-1.36152	1.79177
Gfod2	Bound	-1.36087	1.25137
Bid	Bound	-1.35244	0.871176
Rnf7	Bound	-1.34894	1.14706
Ccdc51	Bound	-1.34692	1.73255
Wdr81	Bound	-1.34571	2.58275
Mcl1	Bound	-1.3386	0.700196
Mrps30	Bound	-1.33536	0.938431
Def8	Bound	-1.33132	1.91431
Timd2	Bound	-1.32732	0.688627
Wrap53	Bound	-1.32707	1.56843
Irgq	Bound	-1.31968	1.73811
Aggf1	Bound	-1.31951	0.230392
Hspbp1	Bound	-1.31804	2.2951
Nr1d2	Bound	-1.3135	2.63549
Tsen34	Bound	-1.31193	0.259189
Utp23	Bound	-1.29937	0.547059
Ubtd2	Bound	-1.29679	0.360784
Piwil2	Bound	-1.29287	0.74902
Gemin2	Bound	-1.29117	1.19902
Alppl2	Bound	-1.28733	4.53216
Pdcd10	Bound	-1.28566	0.221795
Gna11	Bound	-1.28327	0.878824
Casc3	Bound	-1.28184	0.181961
Nol9	Bound	-1.27713	1.35941
Ddx20	Bound	-1.26045	0.84549
Gla	Bound	-1.25901	0.442745
Dgke	Bound	-1.25714	2.63078
Arih2	Bound	-1.25635	0.930784
Map1lc3a	Bound	-1.25543	1.57941
Elp6	Bound	-1.25507	0.718718
Slc25a28	Bound	-1.25141	0.31
Sat1	Bound	-1.24329	0.707255
Smek1	Bound	-1.24001	0.770588
Etv5	Bound	-1.23943	0.830588
Wdr4	Bound	-1.23639	0.319804
Pgd	Bound	-1.23019	1.53471
Fbxo45	Bound	-1.22916	0.453922
Wbscr16	Bound	-1.22218	0.271373
Timm8a1	Bound	-1.21548	0.878627
Ptpn1	Bound	-1.21141	1.21823
Pabpc1	Bound	-1.21076	1.55804
Dync1li1	Bound	-1.20989	0.804706
Prpf4	Bound	-1.20932	0.304902
Ankrd10	Bound	-1.2093	3.71255
Mgat2	Bound	-1.2016	0.763137
2210016L21Rik	Bound	-1.19336	2.42529
Nudt21	Bound	-1.18949	0.442745
Fam26f	Bound	-1.18735	0.580588
Flt3l	Bound	-1.1853	1.69137
Nfatc2ip	Bound	-1.18457	0.371961
Zfp639	Bound	-1.18385	1.51275
Wdr34	Bound	-1.1832	1.75863
Cbwd1	Bound	-1.18	0.577451
Nampt	Bound	-1.17897	1.36745
Cacybp	Bound	-1.16881	0.994902
Echdc2	Bound	-1.1641	1.34824
Larp1b	Bound	-1.15549	1.61726
1700020I14Rik	Bound	-1.15204	0.211765
Trim6	Bound	-1.15201	0.845098
Esf1	Bound	-1.15097	0.398039
Prr23a	Bound	-1.14966	1.23686
Smcr8	Bound	-1.1398	0.789216
Gmeb2	Bound	-1.13962	0.599412
Map2k3	Bound	-1.13919	0.40549
Scd1	Bound	-1.13493	1.3298
LOC666331	Bound	-1.13256	0.580588
Serp1	Bound	-1.12804	0.446471
Arf2	Bound	-1.12642	1.03588
Hexb	Bound	-1.12633	2.21353
Chka	Bound	-1.1243	1.35588
Rasl10a	Bound	-1.11894	2.13922
Smg5	Bound	-1.11847	2.46274
Kdm5a	Bound	-1.11728	0.260196
Tcf19	Bound	-1.114	0.599216
Hnrnpab	Bound	-1.11319	1.67274
Med29	Bound	-1.11129	1.11706
Decr2	Bound	-1.11083	0.524706
Gtf3c4	Bound	-1.09713	1.07686
Wdr77	Bound	-1.09508	0.08575
Zc3h12a	Bound	-1.09189	3.33176
Ccdc126	Bound	-1.08731	0.871373
AI464131	Bound	-1.08293	1.44157
Znhit3	Bound	-1.08186	1.65353
Noa1	Bound	-1.08079	0.064054
Fgf4	Bound	-1.06868	0.819216
Rab20	Bound	-1.0683	1.74667
Haus2	Bound	-1.06175	0.119487
Prelid2	Bound	-1.06043	0.815294
Slc35e2	Bound	-1.05974	1.79275
Wdr45	Bound	-1.05131	1.39647
Eci1	Bound	-1.05127	0.677647
Gskip	Bound	-1.04379	0.904902
Dr1	Bound	-1.0437	0.65902
Mettl2	Bound	-1.03971	0.662549
Sycp1	Bound	-1.0384	0.43902
Coil	Bound	-1.03683	1.04628
Gemin5	Bound	-1.03617	1.83235
Ppp1cc	Bound	-1.03498	1.07294
Stmn3	Bound	-1.03336	0.647647
Zfp644	Bound	-1.03095	0.271373
Mak16	Bound	-1.02909	0.442745
Wdr44	Bound	-1.02598	0.178235
Cbl	Bound	-1.02498	0.96098
Smad7	Bound	-1.02117	0.599216
Prosc	Bound	-1.00849	0.770588
Gltscr2	Bound	-1.00592	0.666275
1600020E01Rik	Bound	-1.00567	1.21625
Zfp623	Bound	-1.00552	1.36686
Rrs1	Bound	-1.00277	0.610784
Sesn2	Bound	-1.00079	1.48294
Apoc1	Bound	-1.00043	0.927059
Tmem170	Bound	-0.995708	1.13255
Mta2	Bound	-0.994837	1.25118
Mfsd5	Bound	-0.994522	1.29961
1600012H06Rik	Bound	-0.993787	0.401765
Sec61a2	Bound	-0.987694	0.751961
Heatr3	Bound	-0.982995	0.662549
Gtpbp3	Bound	-0.981401	0.435294
Rpp25	Bound	-0.978616	0.919608
Pwp1	Bound	-0.973588	0.450196
Ppcs	Bound	-0.968218	0.468824
Yars	Bound	-0.965393	0.54
Ly6g5c	Bound	-0.963337	1.56039
Renbp	Bound	-0.961967	1.13941
Naa15	Bound	-0.96073	0.267647
Stac2	Bound	-0.957498	1.31824
Bcl10	Bound	-0.955063	0.316078
BC021614	Bound	-0.949693	0.765
Ubr5	Bound	-0.946124	1.15059
Polr1c	Bound	-0.945352	0.383137
Wipi2	Bound	-0.942845	0.714902
Ctsz	Bound	-0.940883	0.718431
Ei24	Bound	-0.93322	0.938235
Nhp2	Bound	-0.931953	1.61706
Prr13	Bound	-0.930521	2.20882
Qpctl	Bound	-0.924245	0.707255
Sp3	Bound	-0.923843	0.62902
Nop2	Bound	-0.923403	0.517255
Smim4	Bound	-0.917416	0.700196
Ing4	Bound	-0.917274	1.32196
Ddhd2	Bound	-0.913134	0.443137
Denr	Bound	-0.90983	1.72882
Rwdd4a	Bound	-0.909604	0.528431
Ttf1	Bound	-0.908379	1.47157
Ncbp1	Bound	-0.908329	0.636471
Uspl1	Bound	-0.907086	0.61775
L1td1	Bound	-0.906758	0.833922
2410004N09Rik	Bound	-0.906519	0.386863
Fam76a	Bound	-0.905769	1.40059
Cchcr1	Bound	-0.89461	0.591765
Tfrc	Bound	-0.890937	1.04333
Hdac1	Bound	-0.889973	2.06039
Mtch2	Bound	-0.888947	0.685294
Nabp1	Bound	-0.886011	2.25059
Gpr160	Bound	-0.885529	0.588431
Vimp	Bound	-0.885443	1.30765
Slc1a5	Bound	-0.882472	1.19176
Pgm3	Bound	-0.87654	0.878627
Stk11	Bound	-0.876117	2.83314
Tmppe	Bound	-0.875929	2.23157
Pak2	Bound	-0.874039	0.483725
Pim3	Bound	-0.87218	1.48294
Zfp346	Bound	-0.871653	0.513529
Ddx54	Bound	-0.871228	1.90583
Amhr2	Bound	-0.868167	1.69843
Taf4b	Bound	-0.858717	1.66941
Yrdc	Bound	-0.853627	0.278824
Fblim1	Bound	-0.851285	0.498627
Spry2	Bound	-0.844826	0.964314
Polr3e	Bound	-0.842274	0.319804
Hccs	Bound	-0.835384	0.80098
Mier3	Bound	-0.827755	0.416667
Cdc25c	Bound	-0.823281	1.09843
Sertad1	Bound	-0.81831	0.96098
Tnpo3	Bound	-0.811621	1.92235
Apaf1	Bound	-0.810085	0.767451
D1Pas1	Bound	-0.809586	0.796667
Polr2f	Bound	-0.808253	1.16549
2810006K23Rik	Bound	-0.808126	0.665128
Tomm20	Bound	-0.807763	1.34863
Ppil1	Bound	-0.80185	0.897843
Tpst1	Bound	-0.798899	0.249286
Msrb1	Bound	-0.797603	1.69902
Ppat	Bound	-0.793911	0.67475
Coq4	Bound	-0.792065	1.11706
Sat2	Bound	-0.789105	1.31824
Pprc1	Bound	-0.787322	1.25118
Mesdc2	Bound	-0.786966	0.789608
Cnep1r1	Bound	-0.784659	0.662549
Mdp1	Bound	-0.78281	0.643922
Rilpl2	Bound	-0.781483	1.08726
Eif2ak3	Bound	-0.778971	0.005
Hic2	Bound	-0.774862	1.19196
Yeats2	Bound	-0.773349	0.886078
Pik3cb	Bound	-0.772446	0.353333
Prdx4	Bound	-0.768739	0.744706
Nop16	Bound	-0.766938	0.807843
Syap1	Bound	-0.766121	0.774314
Dusp22	Bound	-0.763024	0.498627
Cstf2t	Bound	-0.754642	1.4598
Odc1	Bound	-0.752816	1.97137
Slc39a1	Bound	-0.750038	0.725882
Tmed4	Bound	-0.744926	0.632745
Gadd45a	Bound	-0.738765	0.71098
Alyref	Bound	-0.738259	1.9902
BC028528	Bound	-0.737208	0.517255
Gm11517	Bound	-0.735902	0.856275
Mkrn1	Bound	-0.733208	0.360784
Mga	Bound	-0.732113	1.79255
Agpat5	Bound	-0.726127	0.487451
Tceb2	Bound	-0.724971	0.528431
Rassf7	Bound	-0.719435	1.14
Pus1	Bound	-0.718646	0.960588
Msh5	Bound	-0.718625	0.584706
Chd1	Bound	-0.711485	0.286275
Tef	Bound	-0.709231	2.93857
Tmed5	Bound	-0.709211	1.02059
Tnfrsf12a	Bound	-0.708277	1.10627
Obox6	Bound	-0.700887	1.08373
Fem1c	Bound	-0.700296	1.74765
Fbxw2	Bound	-0.697751	0.968039
Yy1	Bound	-0.692894	1.49451
Gtf3c5	Bound	-0.691503	1.27
Xpo1	Bound	-0.685573	2.60137
Zc3hc1	Bound	-0.684385	0.67
Snrnp35	Bound	-0.678715	0.930784
Pgp	Bound	-0.675843	0.856275
Ikzf5	Bound	-0.674695	0.774706
Tox4	Bound	-0.67427	0.575
Nudt4	Bound	-0.669789	0.751961
Itgae	Bound	-0.666241	0.472549
Enpp3	Bound	-0.666199	0.580588
Pank3	Bound	-0.665974	2.3398
Rbm5	Bound	-0.664537	1.12118
Sltm	Bound	-0.659562	1.15137
Sbno1	Bound	-0.658337	2.34412
Ugcg	Bound	-0.656833	0.293725
Zbtb43	Bound	-0.654054	1.13216
Utp14b	Bound	-0.653927	2.10214
Rbm34	Bound	-0.652091	0.345882
Kdm5b	Bound	-0.646621	1.05392
Bend3	Bound	-0.641877	0.800392
5430416N02Rik	Bound	-0.635357	0.312353
Dclre1b	Bound	-0.629911	1.40765
Prcc	Bound	-0.626746	1.74294
Klf5	Bound	-0.622333	0.390588
Bzw1	Bound	-0.616934	1.03196
Dis3	Bound	-0.613089	0.375686
Nipa2	Bound	-0.611373	0.342157
Prorsd1	Bound	-0.605625	0.662549
Rlf	Bound	-0.601235	0.107451
Gfpt1	Bound	-0.600762	1.52
Gabpa	Bound	-0.599419	1.31863
Gart	Bound	-0.593791	1.73686
Zfx	Bound	-0.593384	0.301176
Gnl1	Bound	-0.590918	0.78549
Mpdu1	Bound	-0.588526	1.79549
Strn3	Bound	-0.585838	0.826471
Tmpo	Bound	-0.585836	0.636471
Deaf1	Bound	-0.580946	1.21471
Tnfaip8l2	Bound	-0.57927	2.15373
Senp2	Bound	-0.568076	1.38961
Hipk1	Bound	-0.565798	0.632745
Ptdss2	Bound	-0.564401	1.11
C1qbp	Bound	-0.563261	1.30353
Poglut1	Bound	-0.561139	0.569412
Gal3st1	Bound	-0.560646	0.487451
Nol11	Bound	-0.555944	2.42216
Prr11	Bound	-0.553306	1.55412
Nicn1	Bound	-0.550957	1.05745
Ranbp2	Bound	-0.548457	0.617843
Ccne1	Bound	-0.54522	1.01314
Srsf1	Bound	-0.542902	1.46725
Zscan5b	Bound	-0.540208	0.927059
Irak2	Bound	-0.53891	1.46372
Ipo7	Bound	-0.537176	0.43902
Dido1	Bound	-0.529084	0.707255
Aacs	Bound	-0.52542	0.729804
Lias	Bound	-0.525386	0.532157
Spg7	Bound	-0.520976	0.591765
Glrx2	Bound	-0.517963	1.14172
Pdp2	Bound	-0.51554	1.41922
Rprd1a	Bound	-0.514111	0.897255
1110006O24Rik	Bound	-0.507562	0.707255
Tgs1	Bound	-0.50608	1.17435
Cdkn1a	Bound	-0.505629	0.642857
Khdrbs1	Bound	-0.499832	0.982941
Tbx3	Bound	-0.497388	1.20353
Sirt1	Bound	-0.495911	0.468824
Pramel7	Bound	-0.494788	0.48
Akap8	Bound	-0.491366	1.42314
Tbl2	Bound	-0.490188	2.29961
Syncrip	Bound	-0.485607	0.323529
Tmem79	Bound	-0.48125	2.39941
Pip5k1a	Bound	-0.473427	1.08784
Arf4	Bound	-0.47053	0.03825
Hira	Bound	-0.470069	2.10569
Mcts2	Bound	-0.469913	0.301176
Zfp622	Bound	-0.465989	1.08373
Snai1	Bound	-0.462786	1.28882
Slc25a36	Bound	-0.461058	1.35216
Ptcra	Bound	-0.455858	0.550784
Ap4b1	Bound	-0.451746	1.37039
Grb2	Bound	-0.450245	0.707647
Fbl	Bound	-0.441309	1.59922
Traf2	Bound	-0.438146	0.308627
Rps27	Bound	-0.435324	1.24745
Msantd2	Bound	-0.432928	0.789216
Snapc2	Bound	-0.431648	2.50471
Gpatch3	Bound	-0.429086	2.04902
Cdc42ep4	Bound	-0.428588	0.863725
Hmgcl	Bound	-0.418022	1.18823
Hormad1	Bound	-0.415502	0.371961
Tlk2	Bound	-0.403757	0.368235
Anp32e	Bound	-0.393591	1.35216
Sardh	Bound	-0.393341	1.31137
Pten	Bound	-0.389231	1.57216
Tasp1	Bound	-0.387339	0.588039
Wsb1	Bound	-0.386012	0.912157
Apom	Bound	-0.384424	1.12078
Shmt1	Bound	-0.372266	1.51647
Nufip1	Bound	-0.369553	0.517255
Fbxo15	Bound	-0.369133	1.40765
Tcirg1	Bound	-0.366716	1.02412
Slc39a4	Bound	-0.361808	1.69843
Polq	Bound	-0.354532	1.19549
Sac3d1	Bound	-0.354275	0.733333
Aqp11	Bound	-0.353522	0.401765
Hmmr	Bound	-0.350949	2.13902
Chrac1	Bound	-0.346758	0.71098
Gabarap	Bound	-0.34669	0.509804
Gpr161	Bound	-0.335257	0.815294
Zfp1	Bound	-0.335252	0.778039
Zfp367	Bound	-0.335125	0.655098
Suv420h1	Bound	-0.334951	1.71451
Agmat	Bound	-0.334399	0.725882
Nob1	Bound	-0.333306	2.02686
Rab34	Bound	-0.331859	1.19157
Tsr1	Bound	-0.329344	0.733333
Prps1l3	Bound	-0.328708	1.13961
A830080D01Rik	Bound	-0.328375	0.621961
Cystm1	Bound	-0.325449	0.453922
Cdk9	Bound	-0.324341	3.39961
Creld1	Bound	-0.323398	0.547059
Bag3	Bound	-0.318225	0.357059
Rdm1	Bound	-0.311962	1.23255
Lysmd1	Bound	-0.29809	1.46829
Arl16	Bound	-0.297991	0.498627
S100pbp	Bound	-0.293432	0.543725
Acat2	Bound	-0.291062	0.599216
BC027231	Bound	-0.286018	2.53078
Gnpda1	Bound	-0.284448	0.815294
Zfp707	Bound	-0.275408	0.655098
Kctd6	Bound	-0.270253	0.67
Pi4k2b	Bound	-0.266809	0.651373
Ruvbl1	Bound	-0.259623	1.0502
Plvap	Bound	-0.250852	0.789216
Kdm3a	Bound	-0.241414	1.07726
Ap4s1	Bound	-0.240374	0.804118
Pramel6	Bound	-0.23969	1.73235
Tceb3	Bound	-0.237928	2.13529
4933406J08Rik	Bound	-0.234899	0.278824
Gas5	Bound	-0.22297	1.64333
Nol7	Bound	-0.222692	1.22176
Gltscr1l	Bound	-0.221208	0.338431
Slc25a43	Bound	-0.219875	0.86
Mvk	Bound	-0.218332	1.08765
B4galt3	Bound	-0.215765	0.811569
Dcun1d3	Bound	-0.209983	0.386863
Plekho2	Bound	-0.206914	0.569412
Msto1	Bound	-0.202957	1.06863
Hars2	Bound	-0.198899	0.222941
Kdm4c	Bound	-0.188636	2.15793
2210409E12Rik	Bound	-0.186951	0.78549
Fmr1	Bound	-0.185551	0.513725
Gm11974	Bound	-0.180884	2.33647
Rpl3l	Bound	-0.175478	1.11107
Ppp1r2	Bound	-0.169479	0.371961
Rbmx2	Bound	-0.167926	0.338431
Glod5	Bound	-0.16489	0.383137
Rarg	Bound	-0.160587	1.0351
Them4	Bound	-0.158834	0.80451
Ube2j2	Bound	-0.142855	1.05431
Mknk2	Bound	-0.14256	0.1
Rnf6	Bound	-0.138261	0.953333
Fyttd1	Bound	-0.137902	0.468824
Lctl	Bound	-0.122813	0.621569
Bag5	Bound	-0.121935	0.59549
1810032O08Rik	Bound	-0.119368	0.599216
Pdxp	Bound	-0.117251	0.301176
Mplkip	Bound	-0.115662	1.25216
Rab2b	Bound	-0.104686	0.585
Stil	Bound	-0.0938641	0.755686
Kpna1	Bound	-0.082817	1.30364
Glul	Bound	-0.0790713	1.34863
2610206C17Rik	Bound	-0.0786324	0.793333
Cggbp1	Bound	-0.0764485	0.401765
Agpat9	Bound	-0.0558764	0.643922
Apoc2	Bound	-0.0480629	0.703529
Rab39	Bound	-0.0173925	0.867451
Ormdl2	Bound	-0.0137021	0.379412
Ovol1	Bound	-0.00966451	0.535882
Spryd4	Bound	-0.0091815	0.412941
Fkbp1b	Bound	0.00250373	0.662745
Dhx9	Bound	0.00775146	2.49627
Atad2b	Bound	0.0103529	0.592157
Chek2	Bound	0.0192188	1.2102
Fbxo6	Bound	0.0270918	0.651373
Fcgr3	Bound	0.0359957	0.848824
Mad2l1bp	Bound	0.0394597	2.31392
2810013P06Rik	Bound	0.0396697	1.05824
A930015D03Rik	Bound	0.0456375	2.10843
Mex3c	Bound	0.0511922	1.24471
Als2	Bound	0.0644543	1.82941
Syce3	Bound	0.0697235	1.19549
Zfp867	Bound	0.0710211	0.412941
Rab19	Bound	0.0768039	1.00157
Mmp19	Bound	0.0814915	1.28882
Cbx8	Bound	0.0878719	0.416667
Cul3	Bound	0.0934451	0.84549
Klhl11	Bound	0.108572	1.02392
Snhg12	Bound	0.11252	0.766863
Pds5a	Bound	0.113691	0.263922
Klb	Bound	0.118041	0.338431
Gpx7	Bound	0.11919	0.729608
Slco4c1	Bound	0.120896	0.286275
Pspc1	Bound	0.121489	1.18039
Ppp1r8	Bound	0.146104	0.71098
Zbtb5	Bound	0.151563	1.47176
9930104L06Rik	Bound	0.155194	1.27392
Papolb	Bound	0.181134	0.625294
Nfe2	Bound	0.182259	0.722157
Snhg10	Bound	0.183972	0.263611
AA414768	Bound	0.1889	0.535882
Pemt	Bound	0.19998	1.7402
Gm6432	Bound	0.204355	0.401765
Sgk3	Bound	0.223356	0.167059
Pld6	Bound	0.22615	0.658824
Fam20b	Bound	0.2444	0.312353
Herc4	Bound	0.253494	0.949804
Taf1d	Bound	0.25502	1.12137
Dnajc4	Bound	0.256672	0.565686
H2afz	Bound	0.269173	1.03196
Slc16a6	Bound	0.273496	1.63863
Tatdn3	Bound	0.274718	0.092549
Slc27a5	Bound	0.290119	0.547059
Zfp868	Bound	0.290183	0.237843
Defb42	Bound	0.291252	0.323529
Xpa	Bound	0.298566	0.334706
Cdkn3	Bound	0.299188	0.696275
Cdc5l	Bound	0.313635	0.95
Ncapd2	Bound	0.314228	1.21078
Dnajb9	Bound	0.328656	0.843529
Cldn6	Bound	0.347976	1.2702
Snhg5	Bound	0.352162	0.655098
Fbxl15	Bound	0.355148	1.26745
Fcgrt	Bound	0.358596	0.90098
Zrsr1	Bound	0.379569	0.36451
Rpph1	Bound	0.383261	1.37451
Mef2a	Bound	0.389051	0.256471
BC005537	Bound	0.405268	1.19588
Kifc2	Bound	0.422209	1.82608
Cct6b	Bound	0.423679	0.509804
Wwtr1	Bound	0.428393	0.200588
Zfp217	Bound	0.43496	0.852549
Hexim1	Bound	0.442917	1.74392
Chac1	Bound	0.452446	0.517255
D030056L22Rik	Bound	0.452952	0.901373
4632427E13Rik	Bound	0.453341	0.360784
Ikbip	Bound	0.477001	0.767451
Usp50	Bound	0.479846	0.316078
Rasl11a	Bound	0.483936	0.107451
Tmed6	Bound	0.49438	1.60882
Cldn7	Bound	0.514808	0.106786
Alyref2	Bound	0.538204	1.21804
4921531C22Rik	Bound	0.538556	0.148431
Prmt6	Bound	0.55049	1.13255
Slc25a33	Bound	0.556695	0.453922
Pde6g	Bound	0.56195	1.46725
Cpne8	Bound	0.562233	0.286275
Fzd7	Bound	0.571338	0.494902
Polh	Bound	0.572285	0.733725
Eid2	Bound	0.573586	2.07961
Tnfsf12	Bound	0.577772	1.3922
Sfn	Bound	0.609188	0.647647
Fahd1	Bound	0.630877	0.33098
Casp3	Bound	0.687292	0.841765
Xpnpep1	Bound	0.690335	0.759804
1700084E18Rik	Bound	0.690709	0.345882
1600010M07Rik	Bound	0.698179	1.07608
Fv1	Bound	0.700833	0.677843
Pla2g16	Bound	0.707287	0.707255
Ccnb1ip1	Bound	0.757556	0.412941
Foxred1	Bound	0.764203	0.644118
Trak2	Bound	0.78193	0.319804
Marcksl1	Bound	0.793116	0.550784
Ficd	Bound	0.798344	2.49726
Tob1	Bound	0.803798	0.412941
Zbtb8a	Bound	0.817023	0.547255
Tnfrsf17	Bound	0.82922	1.4451
B230219D22Rik	Bound	0.830002	1.23294
Pabpn1	Bound	0.831748	0.912745
Rbbp6	Bound	0.860536	0.547059
Tor1aip2	Bound	0.864751	0.561961
Tktl1	Bound	0.864896	0.368235
2510002D24Rik	Bound	0.869497	1.05
5730408K05Rik	Bound	0.888532	0.491176
Rgcc	Bound	0.898773	0.394314
Malat1	Bound	0.904099	3.64902
Fbxo47	Bound	0.927103	1.48314
Zfp647	Bound	0.930643	0.48
Dck	Bound	0.932002	0.420392
Gm20337	Bound	0.933914	1.76588
Dpagt1	Bound	0.994721	0.964314
Gm9	Bound	1.02028	0.424118
1700008J07Rik	Bound	1.038	1.97902
1700096K18Rik	Bound	1.04942	1.84451
Dnpep	Bound	1.0637	3.3549
2810008D09Rik	Bound	1.07719	0.599216
Fam57b	Bound	1.09485	1.15431
Gadd45b	Bound	1.09671	2.03765
Zfp599	Bound	1.13753	0.398039
Gpx1	Bound	1.15621	0.707255
Bambi	Bound	1.17487	0.256471
Snhg8	Bound	1.18461	0.212051
Gm6568	Bound	1.19352	0.997843
Ppm1a	Bound	1.1947	0.916667
Agrp	Bound	1.23621	1.03882
Tnip2	Bound	1.26523	0.446471
AA415398	Bound	1.29125	1.97471
C1d	Bound	1.29135	1.09882
4930579G24Rik	Bound	1.30009	0.030909
Zc3hav1	Bound	1.30784	0.323529
Hpd	Bound	1.31357	0.245294
Snhg9	Bound	1.34492	1.29608
AA465934	Bound	1.35197	0.278824
Zfp566	Bound	1.45529	0.491176
Dancr	Bound	1.48681	1.4302
D430020J02Rik	Bound	1.4887	0.42451
Snhg4	Bound	1.51778	0.33098
Dusp6	Bound	1.52712	0.420392
Dbr1	Bound	1.54659	0.584314
AU015228	Bound	1.57241	1.18863
Slc35e3	Bound	1.58714	0.498627
Tslp	Bound	1.60264	0.405357
Naif1	Bound	1.60265	1.15529
4930547E08Rik	Bound	1.61098	0.342157
Neurl2	Bound	1.64369	2.85471
Hspa2	Bound	2.00774	0.584314
Arrdc3	Bound	2.04547	0.718824
Snhg3	Bound	2.10172	1.37431
Gt(ROSA)26Sor	Bound	2.14011	2.19608
Ier2	Bound	2.33132	1.0798
Mppe1	Bound	2.34585	0.457647
3110056K07Rik	Bound	2.41277	0.629412
A630066F11Rik	Bound	2.93138	0.517255
Gadd45g	Bound	3.50011	0.792941
Gm7102	Bound	3.84861	0.293725
Tmem190	Unbound	-4.41894	0.021765
Lta	Unbound	-3.49155	0.371961
Tead4	Unbound	-3.33225	0.267647
Crem	Unbound	-3.20573	NA
Chit1	Unbound	-3.1082	0.02549
Tex101	Unbound	-2.79942	0.282549
Surf2	Unbound	-2.6582	0.228378
Bcl2l14	Unbound	-2.53321	-0.063922
Upk1a	Unbound	-2.36452	0.204314
2900097C17Rik	Unbound	-2.32827	0.088824
Ndufaf1	Unbound	-2.23023	0.103725
Iqub	Unbound	-2.19953	-0.045294
Gba	Unbound	-2.18268	0.267647
Fhl3	Unbound	-2.10773	0.092549
Klrg2	Unbound	-2.02925	0.651373
Mrps34	Unbound	-1.99774	0.573137
Rgs11	Unbound	-1.95737	0.222941
Eif4ebp1	Unbound	-1.93793	0.412941
Gja1	Unbound	-1.93558	0.155882
Cep97	Unbound	-1.87382	0.62902
Cmtm7	Unbound	-1.85403	0.267647
4930430J02Rik	Unbound	-1.84665	0.044118
Gata1	Unbound	-1.84277	0.282549
Timm10	Unbound	-1.83798	0.535882
Rtn2	Unbound	-1.80293	0.167857
Sigirr	Unbound	-1.78589	0.334706
Mrps26	Unbound	-1.78029	0.092549
Cxadr	Unbound	-1.77886	0.219216
Arhgdig	Unbound	-1.75798	0.200588
Mgarp	Unbound	-1.71915	0.092549
Snx10	Unbound	-1.60244	0.040392
BC003965	Unbound	-1.58847	0.159608
Zfp668	Unbound	-1.57393	0.196863
Zfp874b	Unbound	-1.57049	0.394314
Rusc1	Unbound	-1.56519	0.178235
Rbm10	Unbound	-1.56045	0.204314
Tmem189	Unbound	-1.53311	0.491176
Dio1	Unbound	-1.51023	0.029216
Mixl1	Unbound	-1.5065	0.245294
Slc1a4	Unbound	-1.46606	0.018039
Man2a2	Unbound	-1.42509	0.133529
2410016O06Rik	Unbound	-1.42473	0.759412
Snf8	Unbound	-1.3816	0.334706
Lamp2	Unbound	-1.37857	0.43902
Trib3	Unbound	-1.37703	0.461373
Gata4	Unbound	-1.36178	-0.034118
Cited1	Unbound	-1.34563	0.144706
Sult2b1	Unbound	-1.33516	0.055294
Cpn1	Unbound	-1.32901	0.010588
Hipk3	Unbound	-1.31653	0.29
Kti12	Unbound	-1.30166	0.126078
Nr5a2	Unbound	-1.28079	0.196863
Sike1	Unbound	-1.23963	0.316078
Tmem37	Unbound	-1.22145	0.006863
Rinl	Unbound	-1.2205	0.006863
Prkcg	Unbound	-1.19479	NA
1600025M17Rik	Unbound	-1.18952	0.345882
Hpdl	Unbound	-1.18483	0.655098
Pmpca	Unbound	-1.17854	0.167059
Prkcd	Unbound	-1.12215	0.312353
2610318N02Rik	Unbound	-1.12049	0.111176
Spink2	Unbound	-1.11993	0.073922
Gtsf1l	Unbound	-1.0779	0.316078
Akirin1	Unbound	-1.0749	0.133529
1600015I10Rik	Unbound	-1.07456	0.014314
Mfap5	Unbound	-1.03787	0.17451
Inpp1	Unbound	-1.01361	0.032941
Frrs1	Unbound	-1.01069	0.362069
Nup62cl	Unbound	-0.999359	0.092549
Zfp617	Unbound	-0.992769	0.368235
Gip	Unbound	-0.964444	0.193137
Mpv17	Unbound	-0.945539	0.260196
Phlda2	Unbound	-0.944216	0.576863
AK010878	Unbound	-0.913864	0.390588
Kcnk5	Unbound	-0.892185	0.390588
Arglu1	Unbound	-0.872213	0.256471
Six1	Unbound	-0.86939	0.126078
D16Ertd472e	Unbound	-0.863426	0.267647
Rpl10l	Unbound	-0.855884	0.222941
Ovol2	Unbound	-0.851823	0.334706
Churc1	Unbound	-0.837905	0.371961
Trim43b	Unbound	-0.827316	0.021765
Zfp637	Unbound	-0.819794	0.114902
Ppp2cb	Unbound	-0.800935	0.073922
Slc34a2	Unbound	-0.791346	0.371961
6030468B19Rik	Unbound	-0.787121	0.241569
Trmt61b	Unbound	-0.765094	0.401765
Eif1a	Unbound	-0.756536	0.442745
Plcd4	Unbound	-0.717346	0.072857
Kbtbd2	Unbound	-0.684743	0.02549
Fscn1	Unbound	-0.684287	0.506078
Abhd14b	Unbound	-0.682349	0.386863
Uhmk1	Unbound	-0.673994	0.263922
Trim43c	Unbound	-0.670535	0.1
Trim43a	Unbound	-0.667383	0.029216
4933404O12Rik	Unbound	-0.66317	0.181961
Cox11	Unbound	-0.647357	0.111176
Lgals2	Unbound	-0.632636	0.133529
Upk3a	Unbound	-0.628026	0.077647
Tcfl5	Unbound	-0.605635	0.073922
Ero1l	Unbound	-0.583243	0.107451
Osr2	Unbound	-0.580905	0.14098
Ddx26b	Unbound	-0.574522	0.357059
Bex1	Unbound	-0.573645	0.103725
S1pr5	Unbound	-0.554688	0.528431
Cdk2ap1	Unbound	-0.553311	0.148431
Apmap	Unbound	-0.552868	0.1
Hcrt	Unbound	-0.538776	0.412941
Flywch2	Unbound	-0.527564	0.29
Sp6	Unbound	-0.524529	0.148431
Capn11	Unbound	-0.519898	0.234118
Myo3a	Unbound	-0.513724	-0.078824
Gm8615	Unbound	-0.513556	-0.000588
Kif3c	Unbound	-0.502791	NA
Dnajc12	Unbound	-0.48388	0.249286
Nmnat1	Unbound	-0.481098	0.312353
Gm6880	Unbound	-0.476997	-0.052745
Gm13102	Unbound	-0.476845	-0.09
Aff4	Unbound	-0.454674	0.323529
Zfp935	Unbound	-0.453178	-0.011765
Acer2	Unbound	-0.446502	0.096275
Rnmtl1	Unbound	-0.445506	0.02549
Zfp775	Unbound	-0.401718	0.21549
Sorbs3	Unbound	-0.399566	0.178235
Psme1	Unbound	-0.390863	0.245294
Pramel4	Unbound	-0.341301	-0.004314
1700013H16Rik	Unbound	-0.335228	0.014314
Dennd5a	Unbound	-0.333224	0.036667
Epcam	Unbound	-0.327094	0.275098
Cypt3	Unbound	-0.326934	-0.045294
Grhl2	Unbound	-0.323012	0.148431
Tbxa2r	Unbound	-0.32239	0.178235
Sgms2	Unbound	-0.29892	-0.063922
Rnf125	Unbound	-0.298629	0.357059
Zfp954	Unbound	-0.285672	0.260196
Fthl17	Unbound	-0.283818	-0.09
Ap4e1	Unbound	-0.26254	0.316078
Npepps	Unbound	-0.24127	0.1
Gripap1	Unbound	-0.240844	0.334706
C1qtnf4	Unbound	-0.234992	0.02549
Myc	Unbound	-0.201337	0.275098
Ccdc166	Unbound	-0.189208	0.136944
Nanos3	Unbound	-0.181813	0.576863
Ajuba	Unbound	-0.163659	0.282549
Gsr	Unbound	-0.16176	0.658824
Gm5635	Unbound	-0.141387	-0.004314
Cox7a1	Unbound	-0.136339	0.468824
Commd7	Unbound	-0.134408	0.245294
Arl2bp	Unbound	-0.130915	0.293725
Cst7	Unbound	-0.0994574	-0.075098
Trim7	Unbound	-0.0929262	0.237843
4930500L23Rik	Unbound	-0.0859167	0.159608
Cxcl16	Unbound	-0.0793776	0.282549
Smarca5-ps	Unbound	-0.0588225	-0.075098
Med13	Unbound	-0.0477052	0.088824
Arg1	Unbound	-0.0381904	0.398039
H2-D1	Unbound	-0.0325154	0.24902
Ptpmt1	Unbound	-0.0311713	0.159608
Pcsk1n	Unbound	-0.0142232	0.185686
Pomc	Unbound	-0.00331691	-0.052745
Lyrm2	Unbound	0.00337083	0.226667
Gm14458	Unbound	0.0474118	-0.09
G2e3	Unbound	0.0711493	0.256471
2700038G22Rik	Unbound	0.0771662	0.129804
Mns1	Unbound	0.0774869	0.088824
Ddx43	Unbound	0.0883917	0.256471
Ptpn9	Unbound	0.100563	0.200588
Ubl4	Unbound	0.14346	0.133529
Atp6v1c2	Unbound	0.157601	0.17451
Rabgef1	Unbound	0.167709	0.195
Rb1cc1	Unbound	0.182761	0.129804
Tdh	Unbound	0.203573	0.05902
2900076A07Rik	Unbound	0.222947	0.018039
Gsto1	Unbound	0.231528	0.170784
Tor3a	Unbound	0.258212	0.148431
1700069L16Rik	Unbound	0.25832	0.334706
Pnrc2	Unbound	0.270992	0.271373
Triml2	Unbound	0.282741	-0.060196
Arhgap8	Unbound	0.315381	0.126078
Nid2	Unbound	0.360265	0.006863
Gm13128	Unbound	0.364405	-0.09
Zfp281	Unbound	0.367822	0.185686
Rbmx	Unbound	0.370466	0.502353
Pglyrp1	Unbound	0.390707	0.118627
Stk17b	Unbound	0.392535	0.118627
Tmem56	Unbound	0.393035	0.178235
Icam1	Unbound	0.397062	0.547059
Unkl	Unbound	0.398789	0.215357
Spz1	Unbound	0.406613	0.010588
Nmb	Unbound	0.42217	0.081373
Hspb1	Unbound	0.473162	0.334706
Plb1	Unbound	0.47867	0.027931
Rbp7	Unbound	0.488116	0.304902
Slc19a3	Unbound	0.51555	0.159608
Alox12	Unbound	0.521472	0.073922
Tcp11	Unbound	0.545364	0.342157
Yy2	Unbound	0.554298	0.155882
Pqlc1	Unbound	0.558769	0.111176
Ccnjl	Unbound	0.574146	0.010588
B4galnt2	Unbound	0.576484	0.193137
A630001G21Rik	Unbound	0.589783	0.301176
Trap1a	Unbound	0.592752	0.193137
Cd59b	Unbound	0.609912	-0.041569
Parp9	Unbound	0.610431	0.155882
Gm16973	Unbound	0.623738	-0.030392
Gm1564	Unbound	0.632675	0.211765
Gm5634	Unbound	0.656644	-0.09
Socs2	Unbound	0.658934	0.219216
Zfp949	Unbound	0.666536	0.688627
F2r	Unbound	0.698922	0.088824
Osbpl6	Unbound	0.700416	0.219216
Psmg2	Unbound	0.724181	0.051569
Gm12789	Unbound	0.72737	0.211765
Aaed1	Unbound	0.740844	0.129804
AA467197	Unbound	0.76436	0.010588
Gm1995	Unbound	0.79602	0.054565
Ucp2	Unbound	0.799251	0.21549
Crip1	Unbound	0.801174	0.118627
Zfp677	Unbound	0.810308	0.319804
Prnp	Unbound	0.811006	0.073793
Pcgf5	Unbound	0.873431	0.312353
Nupr1	Unbound	0.926266	0.301176
Klhl7	Unbound	0.926704	0.256471
Tsx	Unbound	0.937722	-0.000588
Pramel5	Unbound	0.943354	0.036667
Gal3st2	Unbound	0.953406	-0.041569
Ccdc36	Unbound	0.959204	0.107451
Tnnc2	Unbound	0.963854	0.509804
Sfi1	Unbound	0.965181	NA
Gm15455	Unbound	0.969514	-0.008039
Utf1	Unbound	0.974225	0.301176
Gtf2i	Unbound	0.977388	0.193137
Eva1a	Unbound	1.01026	0.144706
Zfp948	Unbound	1.02745	0.29
Ldha	Unbound	1.02894	0.226667
1700025F22Rik	Unbound	1.02903	0.021765
Hesx1	Unbound	1.03362	0.167059
Tagln2	Unbound	1.03759	0.181961
Zfp42	Unbound	1.04242	0.208039
Nmrk1	Unbound	1.06285	0.163333
Ccdc125	Unbound	1.0865	0.409216
Lgals3	Unbound	1.09478	0.103725
Dkkl1	Unbound	1.11004	0.211765
Mcf2	Unbound	1.11177	0.178235
Ppp1r2-ps7	Unbound	1.11297	-0.052745
Gm6890	Unbound	1.12183	-0.09
Casp6	Unbound	1.13311	0.204314
Arsk	Unbound	1.13498	0.114902
Gm3139	Unbound	1.19103	-0.067647
P4ha2	Unbound	1.21042	0.267647
Dnajb14	Unbound	1.22288	0.383137
Gss	Unbound	1.23609	0.208039
Gm13154	Unbound	1.24628	-0.09
Pmaip1	Unbound	1.28502	-0.008039
Hbegf	Unbound	1.2913	0.196863
EU599041	Unbound	1.30023	-0.008039
Antxr1	Unbound	1.36	0.051569
Terf2ip	Unbound	1.37126	0.435294
Gpr50	Unbound	1.38974	0.222941
Il6ra	Unbound	1.42722	0.308627
Rsph1	Unbound	1.4787	-0.022941
Zmym5	Unbound	1.49209	-0.000588
Id1	Unbound	1.49641	0.193137
Tdpoz2	Unbound	1.57027	-0.052745
Dyrk3	Unbound	1.73942	0.114902
Speer7-ps1	Unbound	1.77037	NA
Calml4	Unbound	1.78784	0.006863
Tdpoz4	Unbound	1.78892	-0.011765
Tsga8	Unbound	1.81844	0.062745
Cd24a	Unbound	1.83309	0.312353
Trpv2	Unbound	1.83894	0.17451
Zfp809	Unbound	1.84344	0.189412
Lmx1a	Unbound	1.84373	0.066471
Btbd19	Unbound	1.92724	0.610392
Mid1ip1	Unbound	1.95071	0.055294
Tppp3	Unbound	2.04473	0.252745
Tmsb15a	Unbound	2.07442	-0.01549
Speer4e	Unbound	2.17519	NA
Apol7b	Unbound	2.20156	-0.09
Phf11a	Unbound	2.30234	-0.075098
Hspa1a	Unbound	2.32995	0.05902
Tdpoz1	Unbound	2.34127	-0.067647
Ctrb1	Unbound	2.41	0.394314
Gm1527	Unbound	2.41624	-0.078824
Tchh	Unbound	2.42392	0.17451
Sva	Unbound	2.55926	-0.052745
Tmsb15b1	Unbound	2.69184	-0.008039
Ankrd22	Unbound	2.71237	0.118627
Epm2a	Unbound	2.83238	0.111176
Ttc30b	Unbound	2.94524	0.148431
4933411G11Rik	Unbound	2.96528	0.070196
Gm4858	Unbound	2.99986	-0.09
Samt2	Unbound	3.00012	-0.09
Tmem132c	Unbound	3.10258	0.085098
Pla2g1b	Unbound	3.12731	0.133529
Fundc1	Unbound	3.27097	0.088824
Olfr881	Unbound	3.28619	-0.019216
Zfp54	Unbound	3.39767	0.476275
Dcdc2c	Unbound	3.89952	-0.019216
Tdpoz3	Unbound	3.98177	-0.060196
Olfr118	Unbound	4.02077	-0.09
Gm13083	Unbound	4.30644	-0.09
Sprr2e	Unbound	4.32494	-0.056471
4933430M04Rik	Unbound	4.39526	-0.075098
Olfr376	Unbound	4.6885	-0.067647
Gm4827	Unbound	4.97492	0.040392
Gm8994	Unbound	5.06853	-0.008039
Ier3	Unbound	5.63233	0.185686
Olfr815	Unbound	5.64944	-0.067647

## Sheet: Figure6d&6e
	Figure 6d/e Ip of Flag or Myc with 293ft lysis transfected with Flag/myc labbed TDP-43/Ccnt1

## Sheet: Supplementary figure 1b
	Supplementary figure 1b wetern blot of TDP-43 and GAPDH with 50 oocytes or early embryos

## Sheet: Supplementary figure 1e
			Supplementary figure 1e, Ct number of the qPCR
	Supplementary figure 1e, Ct number of the qPCR
	repeat1		repeat2		repeat3		repeat4
	Control	oKO	Control	oKO	Control	oKO	Control	oKO
GAPDH	22.8	23.27	23.9	24.02	23.32	23.65	24.04	24.27
GAPDH	22.73	23.33	23.94	24.1	23.47	23.59	24.04	24.2
TDP43	24.27	28.63	23.87	29.23	23.15	27.88	23.79	29.23
TDP43	24.27	28.92	23.89	28.65	23.25	28.03	23.78	28.92

## Sheet: Supplementary figure 1f
	Supplementary figure 1f

[truncated: 15 more sheets: Supplementary figure 1h, Supplementary figure 2b, Supplementary figure 2c, Supplementary figure 2d, Supplementary figure 2f, Supplementary figure 5b, Supplementary figure 5c, Supplementary figure 5d, Supplementary figure 5e, Supplementary figure 5h, Supplementary figure 5i, Supplementary figure 7a, Supplementary figure 7b, Supplementary figure 7c, Sheet5]
